# Supplementary material for: Pangenome analysis of transposable element insertion polymorphisms reveals features underlying cold tolerance in rice
Source: Nat Commun. 2025 Aug 16;16:7634. doi: 10.1038/s41467-025-62887-4 (PMC12357961; doi:10.1038/s41467-025-62887-4)
Supplement: Supplementary file 4 — Supplementary Data 1 [file 41467_2025_62887_MOESM4_ESM.xlsx]

## Sheet: Supplementary Data 1
Supplementary Data 1. Summary of 165 rice accessions.
Rice_name	Accession	Subpopulation	Location	Survival rate (%)
IRIS_313-11426	ERS470217	Tropical Japonica	Brazil	0±0
IRIS_313-11650	ERS468826	Indica III	India	0±0
IRIS_313-11660	ERS468837	Tropical Japonica	Liberia	0±0
IRIS_313-8921	ERS467990	Temperate Japonica	India	0±0
IRIS_313-9249	ERS468222	Temperate Japonica	Cambodia	0±0
IRIS_313-9464	ERS467904	Intermediate	Suriname	0±0
B100	ERS470310	Temperate Japonica	China	100±0
IRIS_313-10056	ERS468353	Tropical Japonica	Japan	100±0
IRIS_313-10065	ERS468415	Tropical Japonica	South Korea	100±0
IRIS_313-10073	ERS468418	Tropical Japonica	Japan	100±0
IRIS_313-10074	ERS468419	Tropical Japonica	Japan	100±0
IRIS_313-10076	ERS468421	Tropical Japonica	Japan	100±0
IRIS_313-10079	ERS468424	Tropical Japonica	Japan	100±0
IRIS_313-10083	ERS468356	Japonica Intermediate	Spain	100±0
IRIS_313-10093	ERS468360	Temperate Japonica	South Korea	100±0
IRIS_313-10228	ERS468431	Temperate Japonica	China	100±0
IRIS_313-10379	ERS468365	Temperate Japonica	Philippines	100±0
IRIS_313-11574	ERS468768	Temperate Japonica	China	100±0
IRIS_313-11908	ERS469051	Temperate Japonica	China	100±0
IRIS_313-12059	ERS469192	Temperate Japonica	China	100±0
IRIS_313-15905	ERS467762	Tropical Japonica	Ivory Coast	100±0
IRIS_313-7838	ERS468599	Tropical Japonica	Senegal	100±0
IRIS_313-7914	ERS468607	Tropical Japonica	Ivory Coast	100±0
IRIS_313-7992	ERS468618	Tropical Japonica	Madagascar	100±0
IRIS_313-8063	ERS468624	Tropical Japonica	Argentina	100±0
IRIS_313-8076	ERS468495	Japonica Intermediate	Australia	100±0
IRIS_313-8111	ERS468488	Temperate Japonica	Portugal	100±0
IRIS_313-8126	ERS468480	Temperate Japonica	Bulgaria	100±0
IRIS_313-8127	ERS468482	Temperate Japonica	Bulgaria	100±0
IRIS_313-8180	ERS468521	Tropical Japonica	United States	100±0
IRIS_313-8193	ERS468543	Tropical Japonica	United States	100±0
IRIS_313-8214	ERS468469	Japonica Intermediate	Greece	100±0
IRIS_313-8690	ERS468442	Temperate Japonica	Vietnam	100±0
IRIS_313-8876	ERS468385	Tropical Japonica	France	100±0
IRIS_313-9140	ERS467809	Temperate Japonica	China	100±0
IRIS_313-9228	ERS468324	Temperate Japonica	Japan	100±0
IRIS_313-9267	ERS467853	Tropical Japonica	Venezuela	100±0
IRIS_313-9702	ERS468332	Temperate Japonica	China	100±0
IRIS_313-9838	ERS468339	Temperate Japonica	New Zealand	100±0
IRIS_313-9937	ERS468346	Japonica Intermediate	Italy	100±0
IRIS_313-11032	ERS469830	Intermediate	Pakistan	17.39±15.67
IRIS_313-8075	ERS468523	Temperate Japonica	Australia	5.55±6.36
IRIS_313-12164	ERS469245	Tropical Japonica	Cambodia	75±17.67
IRIS_313-8160	ERS468639	Temperate Japonica	Colombia	81.38±9.73
IRIS_313-7994	ERS468621	Tropical Japonica	Madagascar	83.33±4.16
IRIS_313-10067	ERS468416	Tropical Japonica	South Korea	86.95±18.95
IRIS_313-8066	ERS468503	Temperate Japonica	Italy	88.7±2.57
IRIS_313-8159	ERS468638	Japonica Intermediate	Colombia	92.8±6.46
IRIS_313-8339	ERS468374	Tropical Japonica	United States	92.93±2.51
IRIS_313-8387	ERS468375	Temperate Japonica	China	93.05±6.36
B218	ERS470419	Temperate Japonica	China	93.48±9.22
IRIS_313-8074	ERS468473	Tropical Japonica	Australia	94.44±9.62
IRIS_313-8170	ERS468646	Japonica Intermediate	France	95.23±8.24
IRIS_313-8050	ERS468508	Japonica Intermediate	Italy	97.1±5.02
IRIS_313-11527	ERS468728	Tropical Japonica	Ivory Coast	97.22±4.81
IRIS_313-8177	ERS468529	Japonica Intermediate	Italy	97.22±4.81
IRIS_313-10453	ERS469365	Japonica Intermediate	China	98.48±2.62
B011	ERS470229	Indica Intermediate	India	0±0
IRIS_313-10002	ERS467881	Indica II	Sri Lanka	0±0
IRIS_313-10010	ERS468142	Indica III	Fiji	0±0
IRIS_313-10026	ERS468144	Indica Intermediate	Madagascar	0±0
IRIS_313-10109	ERS468229	Indica III	Nigeria	0±0
IRIS_313-10129	ERS468157	Indica I	China	0±0
IRIS_313-10171	ERS468167	Indica I	China	0±0
IRIS_313-10421	ERS467831	Indica Intermediate	Sierra Leone	0±0
IRIS_313-10734	ERS469541	Aus	Nepal	0±0
IRIS_313-10833	ERS469636	Indica Intermediate	India	0±0
IRIS_313-10835	ERS469638	Indica Intermediate	India	0±0
IRIS_313-10942	ERS469741	Indica III	Indonesia	0±0
IRIS_313-11014	ERS469810	Aus	Bangladesh	0±0
IRIS_313-11050	ERS469850	Aus	Bangladesh	0±0
IRIS_313-11095	ERS469890	Indica III	Laos	0±0
IRIS_313-11120	ERS469918	Indica III	Bhutan	0±0
IRIS_313-11143	ERS469943	Indica III	Myanmar	0±0
IRIS_313-11152	ERS469953	Indica I	India	0±0
IRIS_313-11154	ERS469955	Aus	Bangladesh	0±0
IRIS_313-11166	ERS469968	Aus	India	0±0
IRIS_313-11207	ERS469998	Indica III	Bangladesh	0±0
IRIS_313-11272	ERS470126	Aus	India	0±0
IRIS_313-11355	ERS470149	Indica Intermediate	India	0±0
IRIS_313-11392	ERS470184	Indica III	Thailand	0±0
IRIS_313-11409	ERS470201	Indica III	India	0±0
IRIS_313-11462	ERS468677	Aus	India	0±0
IRIS_313-11579	ERS468773	Indica I	China	0±0
IRIS_313-11620	ERS468798	Aus	India	0±0
IRIS_313-11734	ERS468897	Indica I	China	0±0
IRIS_313-11740	ERS468904	Indica III	Ghana	0±0
IRIS_313-11753	ERS468916	Indica I	China	0±0
IRIS_313-11807	ERS468956	Indica II	Colombia	0±0
IRIS_313-11808	ERS468957	Indica Intermediate	Colombia	0±0
IRIS_313-11816	ERS468966	Indica Intermediate	Myanmar	0±0
IRIS_313-11854	ERS469007	Indica I	China	0±0
IRIS_313-11855	ERS469008	Indica I	China	0±0
IRIS_313-11858	ERS469011	Indica I	China	0±0
IRIS_313-11859	ERS469012	Indica I	China	0±0
IRIS_313-11862	ERS469016	Indica I	China	0±0
IRIS_313-11863	ERS469017	Indica I	China	0±0
IRIS_313-11865	ERS469018	Indica I	China	0±0
IRIS_313-11866	ERS469019	Indica I	China	0±0
IRIS_313-11871	ERS469025	Indica I	China	0±0
IRIS_313-11909	ERS469052	Indica I	China	0±0
IRIS_313-11952	ERS469097	Indica I	China	0±0
IRIS_313-11966	ERS469112	Indica I	China	0±0
IRIS_313-11983	ERS469161	Indica III	Burkina Faso	0±0
IRIS_313-12009	ERS469147	Indica I	China	0±0
IRIS_313-12024	ERS469159	Indica II	None	0±0
IRIS_313-12053	ERS469186	Indica III	Burundi	0±0
IRIS_313-12135	ERS469229	Indica II	Malaysia	0±0
IRIS_313-12325	ERS469332	Indica III	Cameroon	0±0
IRIS_313-7636	ERS468573	Indica II	Mali	0±0
IRIS_313-7654	ERS468579	Indica Intermediate	Ivory Coast	0±0
IRIS_313-7719	ERS468634	Indica Intermediate	Mali	0±0
IRIS_313-7725	ERS468555	Indica III	Madagascar	0±0
IRIS_313-7773	ERS468575	Indica II	Mali	0±0
IRIS_313-7795	ERS468616	Indica III	Madagascar	0±0
IRIS_313-7799	ERS468561	Indica Intermediate	Madagascar	0±0
IRIS_313-8161	ERS468636	Indica II	Brazil	0±0
IRIS_313-8409	ERS467793	Indica Intermediate	Vietnam	0±0
IRIS_313-8655	ERS467820	Aus	Pakistan	0±0
IRIS_313-8727	ERS468260	Indica III	India	0±0
IRIS_313-8789	ERS467822	Aus	Bangladesh	0±0
IRIS_313-8812	ERS467976	Indica III	Indonesia	0±0
IRIS_313-8859	ERS467982	Indica I	China	0±0
IRIS_313-8920	ERS467989	Indica III	India	0±0
IRIS_313-9062	ERS468309	Indica III	Thailand	0±0
IRIS_313-9111	ERS467839	Indica I	China	0±0
IRIS_313-9429	ERS468290	Indica Intermediate	Vietnam	0±0
IRIS_313-9503	ERS468076	Indica Intermediate	Philippines	0±0
IRIS_313-9557	ERS468083	Indica III	India	0±0
IRIS_313-9605	ERS468096	Indica I	India	0±0
IRIS_313-9709	ERS468108	Indica III	Madagascar	0±0
IRIS_313-9732	ERS468112	Indica Intermediate	Madagascar	0±0
IRIS_313-9791	ERS468116	Indica Intermediate	Malawi	0±0
IRIS_313-9822	ERS468118	Indica I	Venezuela	0±0
IRIS_313-9922	ERS468126	Indica II	Korea	0±0
IRIS_313-9924	ERS468127	Indica Intermediate	Korea	0±0
IRIS_313-9944	ERS468297	Indica III	Solomon Islands	0±0
IRIS_313-9968	ERS468134	Indica Intermediate	Sri Lanka	0±0
IRIS_313-9970	ERS468135	Indica III	Sri Lanka	0±0
IRIS_313-11175	ERS469992	Aus	India	1.39±2.4
IRIS_313-10359	ERS467844	Indica Intermediate	Philippines	1.51±2.62
IRIS_313-11934	ERS469079	Indica II	Philippines	100±0
IRIS_313-8116	ERS468483	Japonica Intermediate	Portugal	100±0
IRIS_313-11917	ERS469061	Aus	India	14.25±13.21
IRIS_313-11694	ERS468869	Indica Intermediate	China	2.77±4.81
IRIS_313-9445	ERS467903	VI/Aromatic	Bangladesh	2.97±2.59
IRIS_313-11787	ERS468943	Indica III	Gambia	3.03±5.24
IRIS_313-11176	ERS470003	Indica III	India	5.55±9.62
IRIS_313-11716	ERS468879	Indica III	Guinea	7.14±12.37
IRIS_313-11036	ERS469835	Aus	Pakistan	88.01±13.93
IRIS_313-10543	ERS469403	Aus	India	90.27±8.67
IRIS_313-10061	ERS468413	Japonica Intermediate	Portugal	94.2±6.64
IRIS_313-10671	ERS469489	Indica Intermediate	India	0±0
IRIS_313-10967	ERS469769	Temperate Japonica	Brazil	0±0
IRIS_313-8935	ERS467995	Intermediate	India	0±0
IRIS_313-10092	ERS468359	Temperate Japonica	South Korea	100±0
IRIS_313-10583	ERS469441	Temperate Japonica	China	100±0
IRIS_313-11425	ERS470216	Tropical Japonica	Brazil	100±0
IRIS_313-8060	ERS468628	Tropical Japonica	Argentina	100±0
IRIS_313-8171	ERS468520	Temperate Japonica	Hungary	100±0
IRIS_313-8173	ERS468510	Tropical Japonica	United States	100±0
IRIS_313-11436	ERS468653	Tropical Japonica	Ivory Coast	86.48±19.9
IRIS_313-7870	ERS468604	Tropical Japonica	Brazil	91.66±11.78
IRIS_313-9404	ERS467810	Japonica Intermediate	Bhutan	92.75±12.55
IRIS_313-8124	ERS468479	Temperate Japonica	Portugal	97.1±5.02
Note: Adapted from table of (Zhong, Y. et al. Pan-transcriptomic analysis reveals alternative splicing control of cold tolerance in rice. The Plant Cell 36, 2117-2139 (2024). https://doi.org/10.1093/plcell/koae039)
