# Supplementary material for: Pangenome analysis of transposable element insertion polymorphisms reveals features underlying cold tolerance in rice
Source: Nat Commun. 2025 Aug 16;16:7634. doi: 10.1038/s41467-025-62887-4 (PMC12357961; doi:10.1038/s41467-025-62887-4)
Supplement: Supplementary file 5 — Supplementary Data 2 [file 41467_2025_62887_MOESM5_ESM.xlsx]

## Sheet: Supplementary Data 2
Supplementary Data 2. Summary of accessions for RNA-seq.
Sample name	Total base (GB)	Clean reads	Sequencing depth	Reference genome mapping rate (%)	Self genome mapping rate (%)
K-0-1	6.11	38769436	31.4628	91.31	95.74
K-0-2	6.17	39562375	31.9818	91.41	95.88
K-0-3	5.68	36305972	30.0609	91.39	95.73
K-24-1	6.77	43042807	35.9937	91.97	95.53
K-24-2	6.29	39657812	32.0089	92.29	95.76
K-24-3	6.38	38737356	30.4712	91.05	94.58
K-72-1	7.18	44329625	34.9314	91.02	95.09
K-72-2	7	43593139	34.6461	90.57	94.54
K-72-3	6.38	40414850	33.8717	91.85	95.79
R-0-1	6.5	41361941	33.2172	90.78	95.98
R-0-2	5.47	34924276	29.2043	91.28	96.08
R-0-3	5.95	37766152	27.2793	91.06	95.92
R-24-1	5.52	35030256	30.7186	92.38	96.05
R-24-2	6.67	42277526	35.468	92.63	96.19
R-24-3	8.06	51724102	39.8918	92.35	95.84
R-72-1	7.73	49619476	39.7606	92.14	96.22
R-72-2	7.28	46931924	38.2693	92.7	96.56
R-72-3	6.37	39968833	33.2879	91.87	95.88
TB-0-1	6.33	39851544	31.1674	91.23	96.41
TB-0-2	6.67	42900589	34.0009	91.64	96.55
TB-0-3	6.03	37979102	30.4365	91.21	96.02
TB-24-1	5.74	36256609	30.301	92.01	95.78
TB-24-2	6.87	43884177	35.445	91.72	95.39
TB-24-3	7.58	48647583	38.6547	92.44	96.18
TB-72-1	5.63	35890211	30.6011	92.28	96.36
TB-72-2	6.66	42768409	35.358	92.51	96.47
TB-72-3	6.48	41575802	34.4984	91.54	95.36
L-0-1	6.57	41778578	28.4392	89.49	92.84
L-0-2	6.49	41049592	28.3374	92.16	95.61
L-0-3	5.84	36905313	23.6422	92.23	95.88
L-24-1	6.08	39515416	29.1639	84.34	87.03
L-24-2	6.71	42305183	32.2069	92.84	95.79
L-24-3	6.13	39083540	30.1715	92.14	95.08
L-72-1	6.35	40336084	31.9398	92.77	95.91
L-72-2	6.54	41629575	32.8464	92.74	95.82
L-72-3	5.72	36220066	25.4916	92.93	96.03
NJ-0-1	7.24	47033867	31.8924	93.63	96.09
NJ-0-2	6.54	42505191	28.8963	93.78	96.06
NJ-0-3	5.92	37798982	26.4645	93.13	95.59
NJ-24-1	6.73	43367880	30.5492	93.77	95.66
NJ-24-2	8.06	52092856	36.6713	94.2	95.91
NJ-24-3	5.87	37609052	27.9214	94.36	95.99
NJ-72-1	6.37	40993138	29.3193	94.59	96.22
NJ-72-2	7.07	45444403	31.8278	94.62	96.29
NJ-72-3	6.24	39947088	28.9016	94.56	96.16
Y-0-1	8.33	54322349	36.0444	94.45	96.69
Y-0-2	6.79	43589754	28.8458	93.24	95.42
Y-0-3	7.87	50113457	29.8172	92.61	94.98
Y-24-1	7.45	45893791	32.5891	94.03	95.63
Y-24-2	7.62	48533046	33.0018	93.86	95.75
Y-24-3	9.09	56434447	36.8631	93.74	95.52
Y-72-1	9.29	58801026	36.2595	94.65	95.95
Y-72-2	8.11	52724844	34.258	94.67	95.99
Y-72-3	6.16	40061676	28.2933	94.27	95.59
M-0-1	7.04	45169185	31.4907	93.64	96.16
M-0-2	6.83	43059999	30.2602	93.8	96.12
M-0-3	6.51	42016822	28.2334	93.83	95.86
M-24-1	5.46	35220539	27.2669	93.68	95.26
M-24-2	7.42	47315682	34.3481	94.38	96.08
M-24-3	6.21	39942181	29.8812	94.36	95.92
M-72-1	5.38	34476359	25.4924	92.56	94.04
M-72-2	5.23	33687296	25.0936	94.51	95.94
M-72-3	5.97	37703244	27.0094	92.66	94.21
N-0-1	6.75	44078917	31.0783	94.75	96.37
N-0-2	6.91	45555871	30.126	94.25	95.75
N-0-3	6.74	43138946	30.5687	94.31	96.04
N-24-1	6.33	39165424	27.8413	94.15	95.2
N-24-2	6.12	40151204	28.2657	94.71	95.76
N-24-3	6.05	38742709	28.2376	94.92	96.01
N-72-1	7.9	51995406	35.1589	95.02	96.37
N-72-2	7.3	48039415	32.2624	94.43	95.74
N-72-3	8.74	55833802	37.3453	94.81	96.13
T-0-1	6.74	43545412	28.8667	90.27	92.59
T-0-2	8.06	52524698	35.2966	93.19	95.7
T-0-3	7.36	47255734	31.8418	92.78	95.2
T-24-1	9.27	60180479	40.688	93.93	95.39
T-24-2	7.44	48127012	34.6273	94.11	95.61
T-24-3	6.29	40778715	29.5783	93.82	95.11
T-72-1	7.77	50221908	34.1456	94.61	95.92
T-72-2	6.35	40654063	28.9324	94.81	96.17
T-72-3	6.95	43853220	30.5851	94.47	95.85
KO-0-1	6.31	40060239	28.144	92.76	95.39
KO-0-2	6.34	39747351	28.2625	92.81	95.63
KO-0-3	6.68	42288915	28.552	91.39	94.28
KO-24-1	7.53	48048005	34.8963	94.27	95.86
KO-24-2	6.28	39948016	29.9538	93.78	95.36
KO-24-3	6.33	40331637	29.9105	93.26	94.93
KO-72-1	5.6	35705542	26.1145	94.91	96.49
KO-72-2	6.05	37762049	26.4241	91.64	93.16
KO-72-3	6.43	40452217	28.0188	94.24	95.79
L_0261-0	16.8821	113873674	86.925	95.13
L_0261-24	23.9565	160555046	123.351	95.66
L_303-0	19.7985	133237384	101.941	97.31
L_303-24	22.3167	150996324	114.907	97.14
L_0399-0	13.3392	90033022	68.6826	95.78
L_0399-24	21.1001	141937046	108.643	95.72
L_0408-0	21.8742	147973986	112.629	95.57
L_0408-24	20.984	141399922	108.046	96.11
L_0578-0	20.8876	141102262	107.549	96.38
L_0578-24	18.9066	127325224	97.3487	96.1
L_0589-0	16.8755	113591526	86.891	93.79
L_0589-24	21.0492	142252910	108.381	91.77
