# Supplementary material for: Pangenome analysis of transposable element insertion polymorphisms reveals features underlying cold tolerance in rice
Source: Nat Commun. 2025 Aug 16;16:7634. doi: 10.1038/s41467-025-62887-4 (PMC12357961; doi:10.1038/s41467-025-62887-4)
Supplement: Supplementary file 6 — Supplementary Data 3 [file 41467_2025_62887_MOESM6_ESM.xlsx]

## Sheet: Supplementary Data 3
Supplementary Data 3. Enriched GO terms for genes co-expressed with trans-TEs.
GO term	Description	P value	Gene number
GO:1902074	response to salt	9.67e-08	27
GO:0009414	response to water deprivation	1.03e-08	25
GO:0009415	response to water	1.68e-08	25
GO:0009409	response to cold	9.65e-07	23
GO:0071396	cellular response to lipid	0.00017	21
GO:0080134	regulation of response to stress	0.000199	20
GO:0048584	positive regulation of response to stimulus	0.000654	17
GO:0001067	transcription regulatory region nucleic acid binding	0.000392	16
GO:0009738	abscisic acid-activated signaling pathway	0.000521	13
GO:0009753	response to jasmonic acid	0.00119	12
GO:0010200	response to chitin	0.000861	9
GO:2000024	regulation of leaf development	0.000701	7
GO:0042538	hyperosmotic salinity response	0.000951	6
GO:0000466	maturation of 5.8S rRNA from tricistronic rRNA transcript (SSU-rRNA, 5.8S rRNA, LSU-rRNA)	3e-05	5
GO:0000460	maturation of 5.8S rRNA	0.000109	5
GO:1901002	positive regulation of response to salt stress	0.000294	5
GO:0031125	rRNA 3'-end processing	6.61e-05	4
GO:0032515	negative regulation of phosphoprotein phosphatase activity	0.000208	4
GO:0035308	negative regulation of protein dephosphorylation	0.000208	4
GO:0010923	negative regulation of phosphatase activity	0.000329	4
GO:0035305	negative regulation of dephosphorylation	0.000329	4
GO:0035304	regulation of protein dephosphorylation	0.00115	4
GO:0043628	regulatory ncRNA 3'-end processing	0.00115	4
GO:0043666	regulation of phosphoprotein phosphatase activity	0.00115	4
GO:0010427	abscisic acid binding	6.6e-05	4
GO:0019840	isoprenoid binding	9.11e-05	4
GO:0004864	protein phosphatase inhibitor activity	0.000208	4
GO:0043178	alcohol binding	0.000329	4
GO:0019212	phosphatase inhibitor activity	0.000493	4
GO:0045962	positive regulation of development, heterochronic	2.32e-05	3
GO:1905183	negative regulation of protein serine/threonine phosphatase activity	5.73e-05	3
GO:0009704	de-etiolation	0.000308	3
GO:0010189	vitamin E biosynthetic process	0.000872	3
GO:0042360	vitamin E metabolic process	0.000872	3
GO:1903533	regulation of protein targeting	0.000872	3
GO:0016161	beta-amylase activity	0.000113	3
GO:1904216	positive regulation of protein import into chloroplast stroma	0.000328	2
GO:0000467	exonucleolytic trimming to generate mature 3'-end of 5.8S rRNA from tricistronic rRNA transcript (SSU-rRNA, 5.8S rRNA, LSU-rRNA)	0.000971	2
GO:0006407	rRNA export from nucleus	0.000971	2
GO:0051029	rRNA transport	0.000971	2
GO:0071038	nuclear polyadenylation-dependent tRNA catabolic process	0.000971	2
GO:0106354	tRNA surveillance	0.000971	2
GO:1904215	regulation of protein import into chloroplast stroma	0.000971	2
GO:2000025	regulation of leaf formation	0.000971	2
