# Supplementary material for: Pangenome analysis of transposable element insertion polymorphisms reveals features underlying cold tolerance in rice
Source: Nat Commun. 2025 Aug 16;16:7634. doi: 10.1038/s41467-025-62887-4 (PMC12357961; doi:10.1038/s41467-025-62887-4)
Supplement: Supplementary file 7 — Supplementary Data 4 [file 41467_2025_62887_MOESM7_ESM.xlsx]

## Sheet: Supplementary Data 4
Supplementary Data 4. Information of 138 reported cold-tolerant genes.
MH gene id	Gene symbol	RAP gene id
OsMH_01G0003700	OsCOIN	Os01g0104100
OsMH_01G0038000	OsRAV1	Os01g0140700
OsMH_01G0066200	OsPLDalpha1	Os01g0172400
OsMH_01G0095000	OsGSK1	Os01g0205700
OsMH_01G0101300	OsPCF5	Os01g0213800
OsMH_01G0196600	OsLEA9	Os01g0314800
OsMH_01G0216500	OsTPS1	Os01g0337100
OsMH_01G0307300	OsMKK6	Os01g0510100
OsMH_01G0478100	OsMyb4	Os01g0695900
OsMH_01G0484900	OsMYL1	Os01g0705700
OsMH_01G0520600	cpRPL13	Os01g0749200
OsMH_01G0535100	OsGH3-2	Os01g0764800
OsMH_01G0557100	OsERF3	Os01g0797600
OsMH_01G0582400	OsPUB3	Os01g0823900
OsMH_01G0597400	OsMYB3R2	Os01g0841500
OsMH_01G0632400	OsNAC6	Os01g0884300
OsMH_01G0641600	OsCRT3	Os01g0895600
OsMH_01G0668900	OsICE2	Os01g0928000
OsMH_01G0702600	OsDREB1F	Os01g0968800
OsMH_02G0018000	OsCSP1	Os02g0121100
OsMH_02G0045000	OsMAPK14	Os02g0148100
OsMH_02G0077100	OsWRKY71	Os02g0181300
OsMH_02G0089300	OsSAP4	Os02g0195600
OsMH_02G0097600	SRZ1	Os02g0203700
OsMH_02G0144000	OsPYL10	Os02g0255500
OsMH_02G0332900	OsASR1	Os02g0543000
OsMH_02G0342400	OsSAPK6	Os02g0551100
OsMH_02G0378300	EFTU	Os02g0595700
OsMH_02G0403300	OsLTRPK1	Os02g0622100
OsMH_02G0404500	OsMYB30	Os02g0624300
OsMH_02G0434900	OsTPP1	Os02g0661100
OsMH_02G0438800	OsPIP1	Os02g0666200
OsMH_02G0442700	MAIF1	Os02g0671100
OsMH_02G0464000	OsMYB58	Os02g0695200
OsMH_02G0470200	OsGRF4	Os02g0701300
OsMH_02G0484600	OsFAD2	Os02g0716500
OsMH_02G0498200	OsMADS57	Os02g0731200
OsMH_02G0511900	OsNIP2	Os02g0745100
OsMH_02G0557300	OsPP2C27	Os02g0799000
OsMH_03G0003600	OsHyPRP5	Os03g0103300
OsMH_03G0025800	OsCDPK7	Os03g0128700
OsMH_03G0060000	WSL9	Os03g0169800
OsMH_03G0072000	OsPDS	Os03g0184000
OsMH_03G0113400	OsSRO1c	Os03g0230300
OsMH_03G0159600	OsGDI3	Os03g0277000
OsMH_03G0167400	OsAPXa	Os03g0285700
OsMH_03G0167500	OsMAPK5	Os03g0285800
OsMH_03G0184700	OsPHYB	Os03g0309200
OsMH_03G0188600	OsMYB2	Os03g0315400
OsMH_03G0215100	OsSRFP1	Os03g0348900
OsMH_03G0243700	OsMYB2	Os03g0371800
OsMH_03G0424900	OsCIPK7	Os03g0634400
OsMH_03G0490000	OsTB1	Os03g0706500
OsMH_03G0520000	OsbHLH148	Os03g0741100
OsMH_03G0540200	OsSAPK8	Os03g0764800
OsMH_03G0556900	OsPCF6	Os03g0785800
OsMH_03G0586900	OsZFP182	Os03g0820300
OsMH_03G0589600	ZFP182	Os03g0823000
OsMH_04G0032400	OsCTB2	Os04g0131900
OsMH_04G0033300	OsCTB4a	Os04g0132500
OsMH_04G0361700	OsBADH1	Os04g0464200
OsMH_04G0371000	OsV4	Os04g0475500
OsMH_04G0404400	OsMyb4	Os04g0517100
OsMH_04G0478900	COLD1	Os04g0600800
OsMH_04G0495300	OsCtb1	Os04g0619300
OsMH_05G0026300	OsbZIP38	Os05g0129300
OsMH_05G0033800	OsLti6b	Os05g0138300
OsMH_05G0034100	OsbHLH106	Os05g0139100
OsMH_05G0221000	OsWRKY45	Os05g0322900
OsMH_05G0241700	OsWRKY53	Os05g0343400
OsMH_05G0282600	OsANN4	Os05g0382600
OsMH_05G0308000	OsCSV1	Os05g0411200
OsMH_05G0350400	OsDLN145	Os05g0461200
OsMH_05G0363000	OsPUB2	Os05g0476700
OsMH_05G0383200	OsCNGC16	Os05g0502000
OsMH_05G0398400	OsTPS1	Os05g0518600
OsMH_05G0405400	OsLTG5	Os05g0527100
OsMH_05G0407700	OsHsfA4d	Os05g0530400
OsMH_05G0433500	OsTMF	Os05g0559900
OsMH_05G0446700	OsRAN2	Os05g0574500
OsMH_05G0454900	OsLEA5	Os05g0584200
OsMH_06G0008200	OsLEA4	Os06g0110200
OsMH_06G0022500	OsDREB1C	Os06g0127100
OsMH_06G0341100	OsPYL9	Os06g0562200
OsMH_06G0377800	OsSPX1	Os06g0603600
OsMH_06G0385600	OsSAP8	Os06g0612800
OsMH_06G0411500	OVP1	Os06g0644200
OsMH_06G0427900	OsbZIP52	Os06g0662200
OsMH_06G0471400	CYP19-4	Os06g0708400
OsMH_07G0045500	OsTCP21	Os07g0152000
OsMH_07G0061200	ZFP177	Os07g0168800
OsMH_07G0141900	OsCRO1	Os07g0246200
OsMH_07G0311500	CRTintP1	Os07g0498800
OsMH_07G0351800	OsbHLH57	Os07g0543000
OsMH_07G0390800	OsESP1	Os07g0587400
OsMH_07G0396400	OsMGH3	Os07g0592600
OsMH_07G0427600	OsbHLH1	Os07g0628500
OsMH_07G0474900	OsCIPK3	Os07g0687000
OsMH_07G0480700	OsFAD8	Os07g0693800
OsMH_07G0481600	OsAPX2	Os07g0694700
OsMH_08G0024400	OsCSP2	Os08g0129200
OsMH_08G0029700	OsHDZIP22	Os08g0136100
OsMH_08G0076800	OsHDZIP23	Os08g0187500
OsMH_08G0081100	CDE4	Os08g0191900
OsMH_08G0318900	OsV5B	Os08g0416900
OsMH_08G0345200	OsTPS8	Os08g0445700
OsMH_08G0382700	Os2R_MYB80	Os08g0486300
OsMH_08G0403700	OsSPL14	Os08g0509600
OsMH_08G0437800	OsAPX4	Os08g0549100
OsMH_09G0010400	CYL4	Os09g0110300
OsMH_09G0143200	OsbZIP71	Os09g0306400
OsMH_09G0210600	OsDREB6	Os09g0369000
OsMH_09G0210700	OsDREB6	Os09g0369000
OsMH_09G0210800	OsDREB6	Os09g0369000
OsMH_09G0216900	OsV5A	Os09g0380200
OsMH_09G0245000	OsBIP120	Os09g0410300
OsMH_09G0252000	OsWRKY76	Os09g0417600
OsMH_09G0303000	OsbZIP73	Os09g0474000
OsMH_09G0314400	OsSAP1	Os09g0486500
OsMH_09G0341900	OsDREB1B	Os09g0522000
OsMH_09G0342100	OsDREB1A	Os09g0522200
OsMH_09G0375600	OsCNGC9	Os09g0558300
OsMH_10G0049100	OsPRP3	Os10g0148100
OsMH_10G0240800	OsBURP16	Os10g0409400
OsMH_10G0251100	TCD10	Os10g0421800
OsMH_10G0307600	qPSR10	Os10g0490100
OsMH_10G0364200	OsMYBS3	Os10g0561400
OsMH_10G0375000	OsRCAR10	Os10g0573400
OsMH_11G0042400	OsAHL1	Os11g0149100
OsMH_11G0057100	OsASR5	Os11g0167800
OsMH_11G0059700	OsCPK24	Os11g0171500
OsMH_11G0071800	OsNAC5	Os11g0184900
OsMH_11G0261700	OsHAN1	Os11g0483000
OsMH_11G0297500	OsbHLH2	Os11g0523700
OsMH_11G0361300	COLD11	Os11g0615800
OsMH_12G0064100	OsDLN254	Os12g0175400
OsMH_12G0166300	OsHTD12	Os12g0405200
OsMH_12G0304500	OsbZIP87	Os12g0560900
