# Supplementary material for: Pangenome analysis of transposable element insertion polymorphisms reveals features underlying cold tolerance in rice
Source: Nat Commun. 2025 Aug 16;16:7634. doi: 10.1038/s41467-025-62887-4 (PMC12357961; doi:10.1038/s41467-025-62887-4)
Supplement: Supplementary file 8 — Supplementary Data 5 [file 41467_2025_62887_MOESM8_ESM.xlsx]

## Sheet: Supplementary Data 5
Supplementary Data 5. Summary of interactions between 250 TE-derived lncRNAs and 112 cold-tolerant genes.
Query id	Query length (bp)	Target transcript id	Target length (bp)	dG	ndG	Query start	Query end	Target start	Target end	Differential TE ID (indica vs japonica)
MH_TE116165	238	OsMH_01T0478100.1	1288	-53.27	-0.2704	1	238	138	375	1
MH_TE116165	238	OsMH_02T0404500.1	1122	-38.83	-0.1913	1	238	739	976	1
MH_TE116165	238	OsMH_03T0167500.7	1864	-34.29	-0.1497	1	238	186	423	1
MH_TE116165	238	OsMH_03T0167500.1	2414	-34.29	-0.1497	1	238	820	1057	1
MH_TE116165	238	OsMH_03T0167500.2	2944	-34.29	-0.1497	1	238	820	1057	1
MH_TE116165	238	OsMH_03T0167500.3	2728	-34.29	-0.1497	1	238	1134	1371	1
MH_TE116165	238	OsMH_03T0167500.4	2498	-34.29	-0.1497	1	238	820	1057	1
MH_TE116165	238	OsMH_03T0167500.5	2544	-34.29	-0.1497	1	238	950	1187	1
MH_TE116165	238	OsMH_03T0167500.6	3028	-34.29	-0.1497	1	238	820	1057	1
MH_TE116165	238	OsMH_03T0586900.1	513	-45.73	-0.2321	1	220	294	513	1
MH_TE116165	238	OsMH_04T0404400.1	1241	-42.42	-0.1861	1	238	529	766	1
MH_TE116165	238	OsMH_05T0363000.1	2066	-49.22	-0.2188	1	238	1575	1812	1
MH_TE116165	238	OsMH_05T0407700.1	2151	-39.83	-0.1844	1	238	724	961	1
MH_TE116165	238	OsMH_11T0261700.1	2465	-52.59	-0.2297	1	238	1435	1672	1
MH_TE116821	219	OsMH_03T0520000.1	816	-22.24	-0.109	1	219	537	755	2
MH_TE116821	219	OsMH_08T0437800.1	1646	-21.77	-0.1067	1	219	1256	1474	2
MH_TE116821	219	OsMH_11T0059700.1	2750	-24.82	-0.126	1	219	1046	1264	2
MH_TE116821	219	OsMH_11T0059700.2	3307	-24.82	-0.126	1	219	1046	1264	2
MH_TE116821	219	OsMH_11T0059700.3	2999	-24.82	-0.126	1	219	1046	1264	2
MH_TE116821	219	OsMH_12T0166300.1	1825	-24.26	-0.1166	1	219	140	358	2
MH_TE117079	285	OsMH_09T0010400.1	1254	-30.48	-0.1392	1	285	83	367	3
MH_TE117079	285	OsMH_09T0010400.2	1209	-30.48	-0.1392	1	285	83	367	3
MH_TE117079	285	OsMH_09T0010400.3	1477	-30.48	-0.1392	1	285	83	367	3
MH_TE131965	301	OsMH_08T0345200.1	3378	-34.71	-0.1169	1	301	2160	2460	4
MH_TE131965	301	OsMH_08T0345200.2	3828	-34.71	-0.1169	1	301	2610	2910	4
MH_TE131965	301	OsMH_08T0345200.3	3956	-34.71	-0.1169	1	301	2738	3038	4
MH_TE131971	1008	OsMH_09T0303000.1	522	-50.8	-0.1012	147	668	1	522	5
MH_TE13294	2914	OsMH_09T0303000.1	522	-48.18	-0.1205	827	1348	1	522	6
MH_TE133725	248	OsMH_03T0060000.1	750	-38.61	-0.1671	1	248	61	308	7
MH_TE133725	248	OsMH_04T0033300-mRNA-1	4147	-36.81	-0.1712	1	248	1894	2141	7
MH_TE133725	248	OsMH_09T0375600.1	2735	-30.75	-0.15	1	248	681	928	7
MH_TE133725	248	OsMH_09T0375600.3	2105	-30.75	-0.15	1	248	681	928	7
MH_TE133725	248	OsMH_09T0375600.2	2556	-30.75	-0.15	1	248	510	757	7
MH_TE134321	392	OsMH_01T0484900.1	1422	-33.44	-0.113	1	392	21	412	8
MH_TE134607	1975	OsMH_05T0026300.1	456	-63.55	-0.1506	582	1037	1	456	9
MH_TE148304	150	OsMH_09T0010400.1	1254	-12.33	-0.1174	1	150	123	272	10
MH_TE148304	150	OsMH_09T0010400.2	1209	-12.33	-0.1174	1	150	123	272	10
MH_TE148304	150	OsMH_09T0010400.3	1477	-12.33	-0.1174	1	150	123	272	10
MH_TE150731	869	OsMH_09T0010400.3	1477	-64.36	-0.1096	1	661	817	1477	11
MH_TE154685	1190	OsMH_01T0582400.1	2710	-121.92	-0.1043	1	1190	1081	2270	12
MH_TE154685	1190	OsMH_04T0371000-mRNA-1	1256	-80.77	-0.1026	1	817	440	1256	12
MH_TE154685	1190	OsMH_05T0026300.1	456	-80.56	-0.1827	126	581	1	456	12
MH_TE154685	1190	OsMH_05T0241700-mRNA-1	2356	-116.84	-0.1032	1	1190	1165	2354	12
MH_TE154685	1190	OsMH_06T0471400.1	627	-58.92	-0.1052	132	758	1	627	12
MH_TE154685	1190	OsMH_10T0375000.1	639	-76.72	-0.1279	1	635	5	639	12
MH_TE154685	1190	OsMH_11T0071800-mRNA-1	1964	-101.36	-0.1079	1	961	1004	1964	12
MH_TE156874	2910	OsMH_09T0010400.2	1209	-46.41	-0.1013	1	501	709	1209	13
MH_TE157003	305	OsMH_08T0345200.1	3378	-22.06	-0.1031	1	305	2209	2513	14
MH_TE157003	305	OsMH_08T0345200.2	3828	-22.06	-0.1031	1	305	2659	2963	14
MH_TE157003	305	OsMH_08T0345200.3	3956	-22.06	-0.1031	1	305	2787	3091	14
MH_TE158249	458	OsMH_04T0033300-mRNA-1	4147	-55.16	-0.1215	1	458	1228	1685	15
MH_TE159835	217	OsMH_03T0003600.1	1447	-25.3	-0.1182	1	217	667	883	16
MH_TE163346	659	OsMH_06T0022500.1	645	-82.29	-0.1338	1	636	10	645	17
MH_TE169561	496	OsMH_01T0668900-mRNA-1	1260	-49.97	-0.1045	1	496	137	632	18
MH_TE169561	496	OsMH_05T0034100.1	1980	-58.7	-0.1186	1	496	133	628	18
MH_TE169561	496	OsMH_06T0377800.2	1389	-44.15	-0.1003	1	496	682	1177	18
MH_TE169623	295	OsMH_01T0095000-mRNA-1	2126	-30.61	-0.1067	1	295	1687	1981	19
MH_TE169623	295	OsMH_01T0582400.1	2710	-35.27	-0.1341	1	295	1938	2232	19
MH_TE169623	295	OsMH_02T0089300-mRNA-1	1602	-32.42	-0.1118	1	295	64	358	19
MH_TE169623	295	OsMH_02T0144000-mRNA-1	1458	-27.9	-0.1316	1	248	1211	1458	19
MH_TE169623	295	OsMH_02T0438800.1	1579	-27.44	-0.1209	1	295	1114	1408	19
MH_TE169623	295	OsMH_02T0438800.3	1723	-27.44	-0.1209	1	295	1316	1610	19
MH_TE169623	295	OsMH_02T0438800.4	1664	-27.44	-0.1209	1	295	1257	1551	19
MH_TE169623	295	OsMH_02T0438800.5	2291	-27.44	-0.1209	1	295	1884	2178	19
MH_TE169623	295	OsMH_02T0438800.2	1215	-27.44	-0.1209	1	295	898	1192	19
MH_TE169623	295	OsMH_03T0060000.1	750	-29	-0.1239	1	295	434	728	19
MH_TE169623	295	OsMH_05T0026300.1	456	-27.88	-0.1239	12	295	1	284	19
MH_TE169623	295	OsMH_05T0241700-mRNA-1	2356	-36.89	-0.1366	1	295	684	978	19
MH_TE169623	295	OsMH_05T0454900.1	456	-22.18	-0.1027	55	295	1	241	19
MH_TE169623	295	OsMH_07T0141900.3	1992	-28.41	-0.111	1	295	1669	1963	19
MH_TE169623	295	OsMH_07T0141900.1	1796	-28.41	-0.111	1	295	1473	1767	19
MH_TE169623	295	OsMH_07T0141900.2	1900	-28.41	-0.111	1	295	1577	1871	19
MH_TE169623	295	OsMH_07T0351800.1	1659	-30.56	-0.1088	1	295	1024	1318	19
MH_TE169623	295	OsMH_07T0481600-mRNA-1	5538	-31.26	-0.1112	1	295	1998	2292	19
MH_TE169623	295	OsMH_07T0481600-mRNA-2	5502	-31.26	-0.1112	1	295	1998	2292	19
MH_TE169623	295	OsMH_07T0481600-mRNA-3	5466	-31.26	-0.1112	1	295	1998	2292	19
MH_TE169623	295	OsMH_07T0481600-mRNA-4	5636	-31.26	-0.1112	1	295	1998	2292	19
MH_TE169623	295	OsMH_07T0481600-mRNA-5	6220	-31.26	-0.1112	1	295	1998	2292	19
MH_TE169623	295	OsMH_07T0481600-mRNA-6	2948	-31.26	-0.1112	1	295	2002	2296	19
MH_TE169623	295	OsMH_07T0481600-mRNA-7	2583	-31.26	-0.1112	1	295	1637	1931	19
MH_TE169623	295	OsMH_07T0481600-mRNA-8	6160	-31.26	-0.1112	1	295	5214	5508	19
MH_TE169623	295	OsMH_08T0024400.1	1424	-33.01	-0.1387	1	295	317	611	19
MH_TE169623	295	OsMH_09T0216900-mRNA-1	1490	-29.13	-0.1083	1	295	10	304	19
MH_TE169623	295	OsMH_09T0342100.1	717	-32.64	-0.1419	1	295	45	339	19
MH_TE169623	295	OsMH_10T0375000.1	639	-30.03	-0.1088	1	295	315	609	19
MH_TE169623	295	OsMH_11T0071800-mRNA-1	1964	-31.03	-0.1332	1	295	637	931	19
MH_TE169623	295	OsMH_12T0064100.1	1538	-34.73	-0.1336	1	295	621	915	19
MH_TE169863	272	OsMH_03T0060000.1	750	-18.56	-0.1003	1	226	525	750	20
MH_TE173319	3414	OsMH_10T0375000.1	639	-80.18	-0.1339	2159	2797	1	639	21
MH_TE175384	2042	OsMH_09T0303000.1	522	-50.88	-0.1008	172	693	1	522	22
MH_TE175452	945	OsMH_02T0045000.1	1723	-45.59	-0.1252	544	945	1	402	23
MH_TE175452	945	OsMH_05T0446700.1	1563	-49.3	-0.1214	501	945	1	445	23
MH_TE175452	945	OsMH_05T0446700.2	1661	-49.3	-0.1214	501	945	1	445	23
MH_TE18468	565	OsMH_08T0081100-mRNA-3	7058	-15.52	-0.1078	383	565	1	183	24
MH_TE193488	755	OsMH_01T0632400-mRNA-1	2057	-81.41	-0.1112	1	755	928	1682	25
MH_TE193488	755	OsMH_03T0113400-mRNA-1	2086	-75.69	-0.1033	1	755	1035	1789	25
MH_TE193488	755	OsMH_03T0520000.1	816	-61.42	-0.1009	88	755	1	668	25
MH_TE193488	755	OsMH_04T0361700-mRNA-1	2089	-45.19	-0.1081	316	755	1	440	25
MH_TE202152	453	OsMH_10T0307600.1	642	-91.4	-0.2111	1	453	131	583	26
MH_TE208295	219	OsMH_06T0022500.1	645	-15	-0.1103	74	219	1	146	27
MH_TE208295	219	OsMH_11T0361300-mRNA-1	1525	-13.95	-0.1125	1	219	1240	1458	27
MH_TE208317	2967	OsMH_05T0026300.1	456	-51.57	-0.1357	1620	2075	1	456	28
MH_TE208317	2967	OsMH_12T0304500.1	438	-56.1	-0.1469	1802	2239	1	438	28
MH_TE213984	507	OsMH_01T0038000.1	1833	-58.73	-0.1189	1	507	338	844	29
MH_TE213984	507	OsMH_01T0038000.2	1678	-58.73	-0.1189	1	507	338	844	29
MH_TE215103	563	OsMH_01T0095000-mRNA-1	2126	-54.69	-0.1275	1	563	1370	1932	30
MH_TE215103	563	OsMH_01T0196600.3	957	-50.9	-0.1014	49	563	1	515	30
MH_TE215103	563	OsMH_01T0582400.1	2710	-65.5	-0.1176	1	563	355	917	30
MH_TE215103	563	OsMH_01T0597400.1	2806	-61.85	-0.1118	1	563	2108	2670	30
MH_TE215103	563	OsMH_01T0597400.2	2926	-62.87	-0.1242	1	563	101	663	30
MH_TE215103	563	OsMH_02T0442700.1	3202	-70.84	-0.127	1	563	1750	2312	30
MH_TE215103	563	OsMH_03T0215100.3	1348	-36.94	-0.1687	307	563	1	257	30
MH_TE215103	563	OsMH_03T0520000.1	816	-61.25	-0.1102	1	563	200	762	30
MH_TE215103	563	OsMH_03T0586900.1	513	-73.27	-0.1468	1	512	2	513	30
MH_TE215103	563	OsMH_05T0026300.1	456	-53.35	-0.1533	169	563	1	395	30
MH_TE215103	563	OsMH_05T0241700-mRNA-1	2356	-65.08	-0.116	1	563	984	1546	30
MH_TE215103	563	OsMH_05T0308000.1	2163	-51.14	-0.1655	219	563	1	345	30
MH_TE215103	563	OsMH_06T0341100.1	1436	-53.53	-0.1278	126	563	1	438	30
MH_TE215103	563	OsMH_09T0216900-mRNA-1	1490	-49.46	-0.1366	181	563	1	383	30
MH_TE215103	563	OsMH_09T0342100.1	717	-66.21	-0.1288	1	561	157	717	30
MH_TE215103	563	OsMH_10T0364200-mRNA-3	1751	-46.29	-0.1493	247	563	1	317	30
MH_TE215103	563	OsMH_11T0059700.1	2750	-58.88	-0.108	1	563	1545	2107	30
MH_TE215103	563	OsMH_11T0059700.2	3307	-58.88	-0.108	1	563	2102	2664	30
MH_TE215103	563	OsMH_11T0059700.3	2999	-58.88	-0.108	1	563	1794	2356	30
MH_TE215103	563	OsMH_11T0071800-mRNA-1	1964	-63.79	-0.1141	1	563	1036	1598	30
MH_TE215103	563	OsMH_12T0166300.1	1825	-66.82	-0.1231	1	563	32	594	30
MH_TE215103	563	OsMH_12T0304500.1	438	-54.33	-0.1272	105	542	1	438	30
MH_TE217021	585	OsMH_09T0010400.1	1254	-62.11	-0.1142	1	585	60	644	31
MH_TE217021	585	OsMH_09T0010400.3	1477	-62.11	-0.1142	1	585	60	644	31
MH_TE221658	2993	OsMH_09T0303000.1	522	-47.12	-0.1083	1	455	68	522	32
MH_TE227712	534	OsMH_01T0484900.1	1422	-64.35	-0.1262	1	534	800	1333	33
MH_TE227712	534	OsMH_01T0557100.1	708	-53.1	-0.1183	61	534	1	474	33
MH_TE227712	534	OsMH_01T0668900-mRNA-1	1260	-68.12	-0.1333	1	534	257	790	33
MH_TE227712	534	OsMH_02T0511900-mRNA-1	1528	-54.94	-0.1092	1	534	160	693	33
MH_TE227712	534	OsMH_03T0188600.1	1758	-63.52	-0.1248	1	534	909	1442	33
MH_TE227712	534	OsMH_05T0034100.1	1980	-70.18	-0.1339	1	534	529	1062	33
MH_TE227712	534	OsMH_05T0221000.1	1828	-70.3	-0.1403	1	534	729	1262	33
MH_TE227712	534	OsMH_06T0377800.1	1585	-52.22	-0.1014	1	534	162	695	33
MH_TE227716	700	OsMH_01T0484900.1	1422	-101.17	-0.1531	1	700	5	704	34
MH_TE227716	700	OsMH_01T0668900-mRNA-1	1260	-119.77	-0.1736	1	700	109	808	34
MH_TE227716	700	OsMH_02T0511900-mRNA-1	1528	-70.57	-0.1033	1	700	629	1328	34
MH_TE227716	700	OsMH_03T0188600.1	1758	-102.28	-0.155	1	700	399	1098	34
MH_TE227716	700	OsMH_05T0034100.1	1980	-87.38	-0.127	1	700	139	838	34
MH_TE227716	700	OsMH_05T0221000.1	1828	-89.9	-0.1305	1	700	332	1031	34
MH_TE227716	700	OsMH_06T0377800.1	1585	-81.54	-0.1547	112	700	1	589	34
MH_TE227716	700	OsMH_06T0377800.2	1389	-77.31	-0.149	172	700	1	529	34
MH_TE228812	2062	OsMH_09T0010400.1	1254	-54.95	-0.1331	1	436	819	1254	35
MH_TE242918	514	OsMH_01T0038000.1	1833	-49.57	-0.1003	1	514	955	1468	36
MH_TE242918	514	OsMH_01T0038000.2	1678	-49.57	-0.1003	1	514	800	1313	36
MH_TE245033	226	OsMH_02T0097600-mRNA-2	1150	-16.28	-0.1005	1	226	409	634	37
MH_TE245033	226	OsMH_02T0097600-mRNA-3	1132	-16.28	-0.1005	1	226	409	634	37
MH_TE245033	226	OsMH_02T0097600-mRNA-1	1114	-16.28	-0.1005	1	226	409	634	37
MH_TE245033	226	OsMH_02T0378300.1	1404	-20.02	-0.1048	1	226	1112	1337	37
MH_TE245033	226	OsMH_03T0184700-mRNA-1	4375	-21.1	-0.1082	1	226	3871	4096	37
MH_TE245033	226	OsMH_03T0424900.1	1813	-22.69	-0.1207	1	226	566	791	37
MH_TE245033	226	OsMH_03T0540200-mRNA-1	1904	-20.64	-0.1104	1	226	1546	1771	37
MH_TE245033	226	OsMH_03T0556900.1	1867	-22.24	-0.1006	1	226	763	988	37
MH_TE245033	226	OsMH_04T0361700-mRNA-1	2089	-18.64	-0.1024	1	226	55	280	37
MH_TE245033	226	OsMH_04T0361700-mRNA-3	2131	-18.64	-0.1024	1	226	55	280	37
MH_TE245033	226	OsMH_08T0076800-mRNA-1	3169	-21.39	-0.1043	1	226	2005	2230	37
MH_TE245033	226	OsMH_08T0076800-mRNA-2	3075	-21.39	-0.1043	1	226	2041	2266	37
MH_TE245033	226	OsMH_08T0076800-mRNA-3	3297	-21.39	-0.1043	1	226	2133	2358	37
MH_TE245033	226	OsMH_08T0076800-mRNA-4	2620	-20.19	-0.1052	1	226	1465	1690	37
MH_TE245033	226	OsMH_08T0403700.1	1863	-21.11	-0.105	1	226	135	360	37
MH_TE247672	727	OsMH_08T0024400.1	1424	-101.97	-0.1559	1	727	186	912	38
MH_TE247672	727	OsMH_09T0342100.1	717	-88.35	-0.1453	52	727	1	676	38
MH_TE251879	1297	OsMH_03T0586900.1	513	-56.87	-0.122	345	857	1	513	39
MH_TE252111	725	OsMH_01T0484900.1	1422	-74.83	-0.1264	1	599	824	1422	40
MH_TE252111	725	OsMH_01T0668900-mRNA-1	1260	-74.38	-0.1108	1	725	513	1237	40
MH_TE252111	725	OsMH_03T0188600.1	1758	-69.76	-0.1023	1	725	875	1599	40
MH_TE252111	725	OsMH_05T0221000.1	1828	-71.23	-0.101	1	725	498	1222	40
MH_TE252111	725	OsMH_05T0398400-mRNA-1	5170	-71.64	-0.1008	4	725	1	722	40
MH_TE252111	725	OsMH_05T0398400-mRNA-2	5035	-71.64	-0.1008	4	725	1	722	40
MH_TE252111	725	OsMH_05T0398400-mRNA-3	5533	-71.64	-0.1008	4	725	1	722	40
MH_TE252111	725	OsMH_05T0398400-mRNA-4	5461	-71.64	-0.1008	4	725	1	722	40
MH_TE252111	725	OsMH_06T0377800.2	1389	-63.52	-0.1013	1	725	660	1384	40
MH_TE252111	725	OsMH_06T0427900.1	888	-58.15	-0.1099	1	555	334	888	40
MH_TE259638	344	OsMH_01T0668900-mRNA-1	1260	-35.32	-0.1193	1	344	350	693	41
MH_TE259638	344	OsMH_03T0188600.1	1758	-35.4	-0.1184	1	344	653	996	41
MH_TE259638	344	OsMH_05T0034100.1	1980	-31.48	-0.1108	1	344	905	1248	41
MH_TE259638	344	OsMH_06T0377800.1	1585	-31.37	-0.1049	1	344	889	1232	41
MH_TE42523	259	OsMH_03T0586900.1	513	-21.31	-0.1055	1	259	230	488	42
MH_TE42523	259	OsMH_11T0261700.1	2465	-25.1	-0.1055	1	259	1419	1677	42
MH_TE44813	483	OsMH_01T0095000-mRNA-1	2126	-56.96	-0.1985	1	294	1833	2126	43
MH_TE44813	483	OsMH_01T0196600.3	957	-47.14	-0.1069	1	451	507	957	43
MH_TE44813	483	OsMH_01T0196600.2	684	-46.67	-0.1275	1	422	263	684	43
MH_TE44813	483	OsMH_01T0582400.1	2710	-71.1	-0.1494	1	483	346	828	43
MH_TE44813	483	OsMH_03T0060000.1	750	-60.03	-0.2544	1	253	498	750	43
MH_TE44813	483	OsMH_04T0371000-mRNA-1	1256	-66.32	-0.139	1	483	207	689	43
MH_TE44813	483	OsMH_05T0026300.1	456	-55.15	-0.2317	1	241	216	456	43
MH_TE44813	483	OsMH_05T0308000.1	2163	-53.13	-0.246	1	224	1940	2163	43
MH_TE44813	483	OsMH_06T0341100.1	1436	-66.17	-0.1393	1	483	914	1396	43
MH_TE44813	483	OsMH_07T0481600-mRNA-1	5538	-55.77	-0.1228	1	483	1188	1670	43
MH_TE44813	483	OsMH_07T0481600-mRNA-2	5502	-55.77	-0.1228	1	483	1152	1634	43
MH_TE44813	483	OsMH_07T0481600-mRNA-3	5466	-54.95	-0.1284	1	444	5023	5466	43
MH_TE44813	483	OsMH_07T0481600-mRNA-4	5636	-55.77	-0.1228	1	483	1286	1768	43
MH_TE44813	483	OsMH_07T0481600-mRNA-5	6220	-55.77	-0.1228	1	483	1870	2352	43
MH_TE44813	483	OsMH_07T0481600-mRNA-6	2948	-54.95	-0.1284	1	444	2505	2948	43
MH_TE44813	483	OsMH_07T0481600-mRNA-7	2583	-54.95	-0.1284	1	444	2140	2583	43
MH_TE44813	483	OsMH_07T0481600-mRNA-8	6160	-54.95	-0.1284	1	444	5717	6160	43
MH_TE44813	483	OsMH_09T0375600.1	2735	-46.57	-0.1446	1	331	2405	2735	43
MH_TE44813	483	OsMH_09T0375600.3	2105	-46.57	-0.1446	1	331	1775	2105	43
MH_TE47687	2290	OsMH_06T0022500.1	645	-65.96	-0.1029	80	724	1	645	44
MH_TE5538	207	OsMH_01T0066200-mRNA-2	3317	-20.83	-0.1157	1	207	208	414	45
MH_TE5538	207	OsMH_01T0066200-mRNA-1	3782	-20.83	-0.1157	1	207	673	879	45
MH_TE5538	207	OsMH_01T0632400-mRNA-1	2057	-19.66	-0.117	1	207	349	555	45
MH_TE5538	207	OsMH_01T0632400-mRNA-3	2008	-19.66	-0.117	1	207	351	557	45
MH_TE5538	207	OsMH_01T0632400-mRNA-2	1512	-20.03	-0.1017	1	207	533	739	45
MH_TE5538	207	OsMH_02T0097600-mRNA-2	1150	-19.01	-0.1429	1	207	201	407	45
MH_TE5538	207	OsMH_02T0097600-mRNA-3	1132	-21.42	-0.1183	1	207	850	1056	45
MH_TE5538	207	OsMH_02T0097600-mRNA-1	1114	-19.01	-0.1429	1	207	165	371	45
MH_TE5538	207	OsMH_02T0378300.1	1404	-21.07	-0.1197	1	207	127	333	45
MH_TE5538	207	OsMH_02T0403300-mRNA-1	2903	-21.3	-0.143	1	207	360	566	45
MH_TE5538	207	OsMH_03T0025800.2	3561	-16.42	-0.1033	1	207	2850	3056	45
MH_TE5538	207	OsMH_03T0025800.3	3669	-16.42	-0.1033	1	207	2958	3164	45
MH_TE5538	207	OsMH_03T0072000-mRNA-1	3268	-20.35	-0.1339	1	207	366	572	45
MH_TE5538	207	OsMH_03T0072000-mRNA-5	3259	-20.35	-0.1339	1	207	366	572	45
MH_TE5538	207	OsMH_03T0072000-mRNA-6	3232	-20.35	-0.1339	1	207	366	572	45
MH_TE5538	207	OsMH_03T0113400-mRNA-1	2086	-24.1	-0.147	1	207	1619	1825	45
MH_TE5538	207	OsMH_03T0184700-mRNA-1	4375	-19.08	-0.1048	1	207	3833	4039	45
MH_TE5538	207	OsMH_03T0184700-mRNA-2	4115	-20.75	-0.1228	1	207	3754	3960	45
MH_TE5538	207	OsMH_03T0520000.1	816	-20.2	-0.101	1	207	471	677	45
MH_TE5538	207	OsMH_03T0540200-mRNA-1	1904	-25.27	-0.1351	1	207	58	264	45
MH_TE5538	207	OsMH_03T0556900.1	1867	-23.84	-0.1633	1	207	786	992	45
MH_TE5538	207	OsMH_04T0032400-mRNA-1	2625	-21.68	-0.1204	1	207	103	309	45
MH_TE5538	207	OsMH_04T0032400-mRNA-2	2553	-21.68	-0.1204	1	207	103	309	45
MH_TE5538	207	OsMH_04T0361700-mRNA-2	1944	-20.3	-0.1238	1	207	25	231	45
MH_TE5538	207	OsMH_04T0361700-mRNA-1	2089	-19.85	-0.1023	1	207	1528	1734	45
MH_TE5538	207	OsMH_04T0361700-mRNA-3	2131	-19.85	-0.1023	1	207	1570	1776	45
MH_TE5538	207	OsMH_05T0033800.1	1628	-15.04	-0.1131	1	207	92	298	45
MH_TE5538	207	OsMH_05T0383200-mRNA-1	2531	-21.22	-0.1129	1	207	153	359	45
MH_TE5538	207	OsMH_05T0383200-mRNA-2	3044	-19.6	-0.1095	1	207	1476	1682	45
MH_TE5538	207	OsMH_08T0076800-mRNA-1	3169	-21.22	-0.1286	1	207	554	760	45
MH_TE5538	207	OsMH_08T0076800-mRNA-2	3075	-21.22	-0.1286	1	207	554	760	45
MH_TE5538	207	OsMH_08T0076800-mRNA-3	3297	-21.22	-0.1286	1	207	646	852	45
MH_TE5538	207	OsMH_08T0076800-mRNA-4	2620	-21.22	-0.1286	1	207	554	760	45
MH_TE5538	207	OsMH_08T0345200.1	3378	-20.73	-0.1205	1	207	2368	2574	45
MH_TE5538	207	OsMH_08T0345200.2	3828	-20.73	-0.1205	1	207	2818	3024	45
MH_TE5538	207	OsMH_08T0345200.3	3956	-20.73	-0.1205	1	207	2946	3152	45
MH_TE5538	207	OsMH_08T0403700.1	1863	-21.35	-0.1443	1	207	235	441	45
MH_TE5538	207	OsMH_08T0437800.1	1646	-22.29	-0.1143	1	207	194	400	45
MH_TE5538	207	OsMH_08T0437800.2	1478	-21.94	-0.1155	1	207	106	312	45
MH_TE5538	207	OsMH_11T0059700.1	2750	-19.73	-0.1419	1	207	832	1038	45
MH_TE5538	207	OsMH_11T0059700.2	3307	-19.73	-0.1419	1	207	832	1038	45
MH_TE5538	207	OsMH_11T0059700.3	2999	-19.73	-0.1419	1	207	832	1038	45
MH_TE5538	207	OsMH_12T0166300.1	1825	-22.6	-0.1497	1	207	1415	1621	45
MH_TE5580	317	OsMH_02T0332900.1	318	-26.61	-0.1012	1	270	49	318	46
MH_TE62119	1108	OsMH_09T0314400.1	495	-51.02	-0.1126	23	517	1	495	47
MH_TE62556	565	OsMH_02T0077100.1	2178	-73.43	-0.133	1	565	1110	1674	48
MH_TE62556	565	OsMH_02T0077100.2	1773	-70.48	-0.1325	1	565	689	1253	48
MH_TE62556	565	OsMH_02T0077100.3	2287	-75.05	-0.1382	1	565	1110	1674	48
MH_TE62556	565	OsMH_02T0077100.4	2289	-73.43	-0.133	1	565	1221	1785	48
MH_TE62556	565	OsMH_06T0022500.1	645	-84.16	-0.1533	1	565	80	644	48
MH_TE63179	632	OsMH_09T0010400.2	1209	-61.17	-0.1021	1	632	405	1036	49
MH_TE63196	982	OsMH_03T0586900.1	513	-51.38	-0.1075	437	949	1	513	50
MH_TE63198	1565	OsMH_03T0586900.1	513	-66.5	-0.1346	142	654	1	513	51
MH_TE63198	1565	OsMH_04T0361700-mRNA-3	2131	-68.46	-0.1151	1	611	1521	2131	51
MH_TE63376	207	OsMH_01T0484900.1	1422	-20.94	-0.1254	1	207	32	238	52
MH_TE63376	207	OsMH_05T0034100.1	1980	-15.98	-0.1005	1	207	318	524	52
MH_TE74338	578	OsMH_03T0060000.1	750	-24.88	-0.1163	285	578	1	294	53
MH_TE74338	578	OsMH_07T0481600-mRNA-8	6160	-59.41	-0.107	1	578	2085	2662	53
MH_TE81987	521	OsMH_01T0597400.1	2806	-49.39	-0.1062	1	521	64	584	54
MH_TE81987	521	OsMH_03T0060000.1	750	-61.72	-0.1222	1	521	140	660	54
MH_TE81987	521	OsMH_03T0113400-mRNA-1	2086	-73.64	-0.1574	1	521	272	792	54
MH_TE81987	521	OsMH_05T0308000.1	2163	-55.55	-0.116	1	521	109	629	54
MH_TE81987	521	OsMH_08T0081100-mRNA-4	2265	-35.43	-0.1074	1	386	1880	2265	54
MH_TE81987	521	OsMH_08T0081100-mRNA-5	3533	-35.43	-0.1074	1	386	3148	3533	54
MH_TE81987	521	OsMH_10T0375000.1	639	-63.66	-0.1246	1	521	111	631	54
MH_TE97421	952	OsMH_02T0332900.1	318	-51.22	-0.1713	350	667	1	318	55
MH_TE100837	504	OsMH_01T0582400.1	2710	-45.42	-0.1047	1	504	1610	2113	None
MH_TE100984	696	OsMH_03T0586900.1	513	-47.98	-0.129	285	696	1	412	None
MH_TE100984	696	OsMH_08T0403700.1	1863	-47.65	-0.1047	226	696	1	471	None
MH_TE108075	425	OsMH_01T0066200-mRNA-2	3317	-42.57	-0.1009	1	425	681	1105	None
MH_TE108075	425	OsMH_01T0066200-mRNA-1	3782	-53.4	-0.1618	1	336	3447	3782	None
MH_TE108075	425	OsMH_01T0095000-mRNA-1	2126	-51.48	-0.131	1	425	1620	2044	None
MH_TE108075	425	OsMH_01T0196600.3	957	-51.24	-0.125	1	425	226	650	None
MH_TE108075	425	OsMH_01T0196600.1	760	-46.1	-0.1095	1	425	261	685	None
MH_TE108075	425	OsMH_01T0196600.2	684	-51.24	-0.125	1	425	197	621	None
MH_TE108075	425	OsMH_01T0307300-mRNA-1	2097	-51.42	-0.1245	1	425	57	481	None
MH_TE108075	425	OsMH_01T0307300-mRNA-2	1719	-51.42	-0.1245	1	425	57	481	None
MH_TE108075	425	OsMH_01T0478100.1	1288	-68.21	-0.1697	1	425	112	536	None
MH_TE108075	425	OsMH_01T0520600.1	1717	-58.35	-0.1383	1	425	668	1092	None
MH_TE108075	425	OsMH_01T0520600.2	1702	-58.35	-0.1383	1	425	668	1092	None
MH_TE108075	425	OsMH_01T0520600.3	2188	-58.35	-0.1383	1	425	668	1092	None
MH_TE108075	425	OsMH_01T0632400-mRNA-1	2057	-57.37	-0.1372	1	425	1165	1589	None
MH_TE108075	425	OsMH_01T0632400-mRNA-3	2008	-65.84	-0.1598	1	425	437	861	None
MH_TE108075	425	OsMH_01T0632400-mRNA-2	1512	-56.46	-0.1367	1	425	958	1382	None
MH_TE108075	425	OsMH_02T0097600-mRNA-2	1150	-57.14	-0.1351	1	425	458	882	None
MH_TE108075	425	OsMH_02T0097600-mRNA-3	1132	-57.14	-0.1351	1	425	458	882	None
MH_TE108075	425	OsMH_02T0097600-mRNA-1	1114	-57.14	-0.1351	1	425	458	882	None
MH_TE108075	425	OsMH_02T0342400.1	1776	-51.5	-0.1226	1	425	1078	1502	None
MH_TE108075	425	OsMH_02T0342400.2	1856	-51.5	-0.1226	1	425	1158	1582	None
MH_TE108075	425	OsMH_03T0072000-mRNA-3	2501	-45.73	-0.1155	1	425	63	487	None
MH_TE108075	425	OsMH_03T0072000-mRNA-4	2474	-45.73	-0.1155	1	425	63	487	None
MH_TE108075	425	OsMH_03T0072000-mRNA-7	4337	-45.73	-0.1155	1	425	63	487	None
MH_TE108075	425	OsMH_03T0072000-mRNA-1	3268	-44.2	-0.1086	1	425	50	474	None
MH_TE108075	425	OsMH_03T0072000-mRNA-5	3259	-44.2	-0.1086	1	425	50	474	None
MH_TE108075	425	OsMH_03T0072000-mRNA-6	3232	-44.2	-0.1086	1	425	50	474	None
MH_TE108075	425	OsMH_03T0113400-mRNA-1	2086	-60.51	-0.1427	1	425	1273	1697	None
MH_TE108075	425	OsMH_03T0184700-mRNA-1	4375	-71.82	-0.1837	1	425	3705	4129	None
MH_TE108075	425	OsMH_03T0184700-mRNA-2	4115	-56.01	-0.1411	1	425	321	745	None
MH_TE108075	425	OsMH_03T0520000.1	816	-57.51	-0.1593	1	424	393	816	None
MH_TE108075	425	OsMH_03T0586900.1	513	-62.67	-0.1544	1	410	104	513	None
MH_TE108075	425	OsMH_04T0032400-mRNA-1	2625	-46.69	-0.129	1	425	69	493	None
MH_TE108075	425	OsMH_04T0032400-mRNA-2	2553	-48.2	-0.1339	1	425	69	493	None
MH_TE108075	425	OsMH_04T0404400.1	1241	-63.74	-0.1536	1	425	569	993	None
MH_TE108075	425	OsMH_05T0026300.1	456	-66.81	-0.1898	63	425	1	363	None
MH_TE108075	425	OsMH_05T0241700-mRNA-1	2356	-65.02	-0.1571	1	425	721	1145	None
MH_TE108075	425	OsMH_05T0308000.1	2163	-54.6	-0.1358	1	425	93	517	None
MH_TE108075	425	OsMH_05T0407700.1	2151	-58	-0.1388	1	425	1445	1869	None
MH_TE108075	425	OsMH_07T0351800.1	1659	-52.39	-0.1272	1	425	1197	1621	None
MH_TE108075	425	OsMH_08T0081100-mRNA-1	2290	-41.52	-0.2628	1	166	2125	2290	None
MH_TE108075	425	OsMH_08T0081100-mRNA-2	2272	-41.52	-0.2628	1	166	2107	2272	None
MH_TE108075	425	OsMH_08T0081100-mRNA-3	7058	-41.52	-0.2628	1	166	6893	7058	None
MH_TE108075	425	OsMH_08T0403700.1	1863	-59.77	-0.1472	1	425	1343	1767	None
MH_TE108075	425	OsMH_09T0216900-mRNA-1	1490	-53.18	-0.1453	1	425	1065	1489	None
MH_TE108075	425	OsMH_11T0059700.1	2750	-58.81	-0.14	1	425	799	1223	None
MH_TE108075	425	OsMH_11T0059700.2	3307	-58.81	-0.14	1	425	799	1223	None
MH_TE108075	425	OsMH_11T0059700.3	2999	-58.81	-0.14	1	425	799	1223	None
MH_TE108980	401	OsMH_01T0597400.1	2806	-51.09	-0.1324	1	401	368	768	None
MH_TE108980	401	OsMH_01T0597400.2	2926	-51.09	-0.1324	1	401	488	888	None
MH_TE110086	327	OsMH_02T0438800.2	1215	-19.42	-0.1674	145	327	1	183	None
MH_TE110114	722	OsMH_02T0332900.1	318	-32.68	-0.3514	1	99	220	318	None
MH_TE110337	670	OsMH_02T0332900.1	318	-35.04	-0.1303	47	364	1	318	None
MH_TE110644	375	OsMH_01T0038000.1	1833	-48.41	-0.133	1	375	409	783	None
MH_TE110644	375	OsMH_01T0038000.2	1678	-48.41	-0.133	1	375	409	783	None
MH_TE110644	375	OsMH_02T0464000.1	1837	-40.09	-0.1257	1	375	314	688	None
MH_TE110673	384	OsMH_08T0345200.1	3378	-36.4	-0.1014	1	366	3013	3378	None
MH_TE110673	384	OsMH_08T0345200.2	3828	-36.4	-0.1014	1	366	3463	3828	None
MH_TE110673	384	OsMH_08T0345200.3	3956	-36.4	-0.1014	1	366	3591	3956	None
MH_TE110674	2324	OsMH_03T0520000.1	816	-87.16	-0.1122	766	1581	1	816	None
MH_TE115393	1512	OsMH_06T0471400.1	627	-26.5	-0.1128	1	337	291	627	None
MH_TE115393	1512	OsMH_12T0304500.1	438	-43.31	-0.1248	1	350	89	438	None
MH_TE119063	200	OsMH_01T0038000.1	1833	-16.84	-0.1229	1	200	259	458	None
MH_TE119063	200	OsMH_01T0038000.2	1678	-16.84	-0.1229	1	200	259	458	None
MH_TE119140	4736	OsMH_05T0026300.1	456	-52.83	-0.1203	707	1162	1	456	None
MH_TE121304	235	OsMH_01T0632400-mRNA-2	1512	-20.9	-0.101	1	235	701	935	None
MH_TE121304	235	OsMH_03T0113400-mRNA-1	2086	-23.79	-0.1699	1	235	287	521	None
MH_TE121330	339	OsMH_01T0478100.1	1288	-36.37	-0.1086	1	339	197	535	None
MH_TE121330	339	OsMH_02T0404500.1	1122	-33.85	-0.1042	1	339	606	944	None
MH_TE121330	339	OsMH_03T0586900.1	513	-47.27	-0.1463	1	339	71	409	None
MH_TE121330	339	OsMH_04T0404400.1	1241	-33.01	-0.1013	1	339	560	898	None
MH_TE121330	339	OsMH_05T0363000.1	2066	-37.06	-0.1158	1	339	1522	1860	None
MH_TE121330	339	OsMH_05T0407700.1	2151	-34.63	-0.1086	1	339	1318	1656	None
MH_TE121330	339	OsMH_09T0252000.1	1741	-40.81	-0.1233	1	339	603	941	None
MH_TE121330	339	OsMH_11T0261700.1	2465	-40.63	-0.1213	1	339	1158	1496	None
MH_TE121357	237	OsMH_09T0252000.1	1741	-20.98	-0.106	1	237	768	1004	None
MH_TE122581	427	OsMH_01T0582400.1	2710	-49.71	-0.1181	1	427	1542	1968	None
MH_TE122581	427	OsMH_02T0442700.1	3202	-53.02	-0.1268	1	427	968	1394	None
MH_TE122581	427	OsMH_03T0215100.1	1224	-36.75	-0.147	152	427	1	276	None
MH_TE122581	427	OsMH_03T0215100.2	1221	-36.75	-0.147	152	427	1	276	None
MH_TE122581	427	OsMH_03T0215100.4	1352	-38.9	-0.1087	1	427	570	996	None
MH_TE122581	427	OsMH_03T0215100.5	1523	-36.75	-0.147	152	427	1	276	None
MH_TE122581	427	OsMH_04T0371000-mRNA-1	1256	-44.79	-0.1128	1	427	749	1175	None
MH_TE122581	427	OsMH_05T0026300.1	456	-43.18	-0.1133	44	427	1	384	None
MH_TE122581	427	OsMH_06T0471400.1	627	-31.72	-0.1064	115	427	1	313	None
MH_TE122581	427	OsMH_07T0141900.3	1992	-34.86	-0.117	1	326	1667	1992	None
MH_TE122581	427	OsMH_07T0141900.1	1796	-34.86	-0.117	1	326	1471	1796	None
MH_TE122581	427	OsMH_07T0141900.2	1900	-34.86	-0.117	1	326	1575	1900	None
MH_TE122581	427	OsMH_10T0364200-mRNA-1	4038	-47.98	-0.1159	1	427	1113	1539	None
MH_TE122581	427	OsMH_10T0364200-mRNA-2	3962	-47.98	-0.1159	1	427	1113	1539	None
MH_TE122581	427	OsMH_10T0364200-mRNA-3	1751	-34.02	-0.1582	177	427	1	251	None
MH_TE122581	427	OsMH_10T0364200-mRNA-4	4101	-47.98	-0.1159	1	427	1176	1602	None
MH_TE122582	540	OsMH_01T0582400.1	2710	-57.81	-0.1081	1	540	373	912	None
MH_TE122582	540	OsMH_02T0442700.1	3202	-52.52	-0.1072	1	540	2225	2764	None
MH_TE122582	540	OsMH_03T0060000.1	750	-47.98	-0.1064	57	540	1	484	None
MH_TE122582	540	OsMH_04T0033300-mRNA-1	4147	-57.27	-0.1097	1	540	3060	3599	None
MH_TE122582	540	OsMH_08T0024400.1	1424	-67.13	-0.1319	1	540	885	1424	None
MH_TE122582	540	OsMH_09T0342100.1	717	-65.21	-0.1356	4	540	1	537	None
MH_TE124622	447	OsMH_06T0411500.7	4725	-48.83	-0.1112	1	447	3981	4427	None
MH_TE126189	1234	OsMH_01T0582400.1	2710	-95.45	-0.1055	1	949	1762	2710	None
MH_TE126189	1234	OsMH_05T0308000.1	2163	-65.54	-0.1437	1	490	1674	2163	None
MH_TE126189	1234	OsMH_07T0351800.1	1659	-78.53	-0.121	1	659	1001	1659	None
MH_TE126189	1234	OsMH_08T0024400.1	1424	-93.74	-0.1162	1	839	586	1424	None
MH_TE126189	1234	OsMH_09T0216900-mRNA-1	1490	-64.81	-0.1554	1	489	1002	1490	None
MH_TE126189	1234	OsMH_12T0304500.1	438	-76.86	-0.1787	139	576	1	438	None
MH_TE126538	539	OsMH_10T0307600.1	642	-57.92	-0.1235	1	504	139	642	None
MH_TE127890	415	OsMH_01T0095000-mRNA-1	2126	-66.06	-0.1615	1	415	213	627	None
MH_TE127890	415	OsMH_01T0196600.3	957	-59.99	-0.1489	1	415	382	796	None
MH_TE127890	415	OsMH_01T0196600.1	760	-56.35	-0.1491	1	415	237	651	None
MH_TE127890	415	OsMH_01T0196600.2	684	-59.99	-0.1489	1	415	138	552	None
MH_TE127890	415	OsMH_01T0307300-mRNA-1	2097	-52.23	-0.128	1	415	206	620	None
MH_TE127890	415	OsMH_01T0307300-mRNA-2	1719	-52.23	-0.128	1	415	206	620	None
MH_TE127890	415	OsMH_01T0582400.1	2710	-65.52	-0.1771	1	415	286	700	None
MH_TE127890	415	OsMH_02T0438800.1	1579	-57.33	-0.1647	1	415	1130	1544	None
MH_TE127890	415	OsMH_02T0438800.3	1723	-55.65	-0.1676	1	392	1332	1723	None
MH_TE127890	415	OsMH_02T0438800.4	1664	-55.65	-0.1676	1	392	1273	1664	None
MH_TE127890	415	OsMH_02T0438800.5	2291	-55.65	-0.1676	1	392	1900	2291	None
MH_TE127890	415	OsMH_02T0438800.2	1215	-52.71	-0.1668	1	322	894	1215	None
MH_TE127890	415	OsMH_04T0371000-mRNA-1	1256	-57.21	-0.1683	1	384	873	1256	None
MH_TE127890	415	OsMH_05T0026300.1	456	-62.18	-0.1654	11	415	1	405	None
MH_TE127890	415	OsMH_05T0241700-mRNA-1	2356	-68.12	-0.1678	1	415	735	1149	None
MH_TE127890	415	OsMH_06T0471400.1	627	-39.04	-0.122	1	323	305	627	None
MH_TE127890	415	OsMH_07T0141900.3	1992	-40.16	-0.106	1	386	1607	1992	None
MH_TE127890	415	OsMH_07T0141900.1	1796	-40.16	-0.106	1	386	1411	1796	None
MH_TE127890	415	OsMH_07T0141900.2	1900	-40.16	-0.106	1	386	1515	1900	None
MH_TE127890	415	OsMH_07T0351800.1	1659	-49.55	-0.1297	1	415	1182	1596	None
MH_TE127890	415	OsMH_07T0481600-mRNA-1	5538	-49.83	-0.1249	1	415	3333	3747	None
MH_TE127890	415	OsMH_07T0481600-mRNA-2	5502	-49.83	-0.1249	1	415	3297	3711	None
MH_TE127890	415	OsMH_07T0481600-mRNA-3	5466	-49.83	-0.1249	1	415	3261	3675	None
MH_TE127890	415	OsMH_07T0481600-mRNA-4	5636	-49.83	-0.1249	1	415	3431	3845	None
MH_TE127890	415	OsMH_07T0481600-mRNA-5	6220	-49.83	-0.1249	1	415	4015	4429	None
MH_TE127890	415	OsMH_07T0481600-mRNA-6	2948	-49.83	-0.1249	1	415	739	1153	None
MH_TE127890	415	OsMH_07T0481600-mRNA-7	2583	-51.44	-0.1329	1	415	783	1197	None
MH_TE127890	415	OsMH_07T0481600-mRNA-8	6160	-49.83	-0.1249	1	415	739	1153	None
MH_TE127890	415	OsMH_08T0024400.1	1424	-79.49	-0.1958	1	415	698	1112	None
MH_TE127890	415	OsMH_09T0216900-mRNA-1	1490	-56.4	-0.1431	1	415	32	446	None
MH_TE127890	415	OsMH_09T0342100.1	717	-71.24	-0.1777	1	415	21	435	None
MH_TE127890	415	OsMH_09T0375600.1	2735	-40.03	-0.1059	1	415	2147	2561	None
MH_TE127890	415	OsMH_09T0375600.3	2105	-40.03	-0.1059	1	415	1517	1931	None
MH_TE127890	415	OsMH_09T0375600.2	2556	-40.03	-0.1059	1	415	2139	2553	None
MH_TE127890	415	OsMH_10T0240800.1	1260	-42.47	-0.1083	1	415	221	635	None
MH_TE127890	415	OsMH_10T0364200-mRNA-1	4038	-54.29	-0.1429	1	415	2154	2568	None
MH_TE127890	415	OsMH_10T0364200-mRNA-2	3962	-54.29	-0.1429	1	415	2078	2492	None
MH_TE127890	415	OsMH_10T0364200-mRNA-3	1751	-51.45	-0.1554	1	356	1396	1751	None
MH_TE127890	415	OsMH_10T0364200-mRNA-4	4101	-54.29	-0.1429	1	415	2154	2568	None
MH_TE127890	415	OsMH_10T0375000.1	639	-62.81	-0.2661	1	269	371	639	None
MH_TE127890	415	OsMH_11T0071800-mRNA-1	1964	-69.58	-0.1798	1	415	620	1034	None
MH_TE128660	4852	OsMH_02T0097600-mRNA-1	1114	-62.01	-0.1027	4142	4852	1	711	None
MH_TE128660	4852	OsMH_03T0520000.1	816	-85.41	-0.1153	4076	4852	1	777	None
MH_TE128660	4852	OsMH_09T0210700.1	876	-76.15	-0.1035	4104	4852	1	749	None
MH_TE128843	582	OsMH_02T0378300.1	1404	-38.45	-0.1232	148	582	1	435	None
MH_TE128843	582	OsMH_03T0113400-mRNA-1	2086	-55.44	-0.1004	1	582	174	755	None
MH_TE1336	568	OsMH_03T0586900.1	513	-46.14	-0.1114	1	443	71	513	None
MH_TE1336	568	OsMH_11T0261700.1	2465	-61.09	-0.1111	1	568	1256	1823	None
MH_TE135676	3121	OsMH_10T0375000.1	639	-74.48	-0.1197	1628	2266	1	639	None
MH_TE137231	2497	OsMH_05T0026300.1	456	-61.16	-0.1419	507	962	1	456	None
MH_TE137231	2497	OsMH_09T0342100.1	717	-82.46	-0.1214	264	980	1	717	None
MH_TE137231	2497	OsMH_12T0304500.1	438	-61.03	-0.1623	540	977	1	438	None
MH_TE138550	1562	OsMH_01T0478100.1	1288	-82.93	-0.1118	1	755	534	1288	None
MH_TE138550	1562	OsMH_03T0586900.1	513	-60.47	-0.1252	74	586	1	513	None
MH_TE138552	204	OsMH_05T0363000.1	2066	-16.69	-0.1357	27	204	1	178	None
MH_TE138623	212	OsMH_01T0632400-mRNA-1	2057	-21.27	-0.1137	1	212	1771	1982	None
MH_TE138623	212	OsMH_01T0632400-mRNA-3	2008	-21.27	-0.1137	1	212	1722	1933	None
MH_TE138623	212	OsMH_03T0113400-mRNA-1	2086	-31.98	-0.1568	1	212	1626	1837	None
MH_TE138623	212	OsMH_03T0520000.1	816	-24.93	-0.1222	1	212	137	348	None
MH_TE139740	217	OsMH_10T0049100.1	1379	-27.58	-0.1332	1	217	668	884	None
MH_TE142187	156	OsMH_02T0464000.1	1837	-15.29	-0.1054	1	156	913	1068	None
MH_TE142213	325	OsMH_02T0332900.1	318	-24.46	-0.1007	27	325	1	299	None
MH_TE143413	757	OsMH_01T0582400.1	2710	-92.06	-0.1229	1	757	1670	2426	None
MH_TE143413	757	OsMH_03T0215100.3	1348	-60.49	-0.11	1	569	780	1348	None
MH_TE143413	757	OsMH_07T0351800.1	1659	-58.63	-0.118	1	528	1132	1659	None
MH_TE143413	757	OsMH_09T0342100.1	717	-97.51	-0.1565	1	626	92	717	None
MH_TE143413	757	OsMH_12T0304500.1	438	-47.87	-0.1153	208	645	1	438	None
MH_TE143448	2052	OsMH_09T0216900-mRNA-1	1490	-42.46	-0.1495	1696	2052	1	357	None
MH_TE143978	430	OsMH_02T0332900.1	318	-30.37	-0.1012	13	330	1	318	None
MH_TE144511	565	OsMH_07T0480700.1	1242	-29.12	-0.1025	231	565	1	335	None
MH_TE144524	219	OsMH_01T0066200-mRNA-2	3317	-31.49	-0.1666	1	219	2953	3171	None
MH_TE144524	219	OsMH_01T0066200-mRNA-1	3782	-29.68	-0.1658	1	219	3273	3491	None
MH_TE144524	219	OsMH_01T0095000-mRNA-1	2126	-29.77	-0.1731	1	219	1682	1900	None
MH_TE144524	219	OsMH_01T0196600.3	957	-35.32	-0.1899	1	219	239	457	None
MH_TE144524	219	OsMH_01T0196600.1	760	-24.29	-0.1299	1	219	123	341	None
MH_TE144524	219	OsMH_01T0196600.2	684	-35.32	-0.1899	1	219	210	428	None
MH_TE144524	219	OsMH_01T0520600.1	1717	-35.24	-0.1969	1	219	630	848	None
MH_TE144524	219	OsMH_01T0520600.2	1702	-35.24	-0.1969	1	219	630	848	None
MH_TE144524	219	OsMH_01T0520600.3	2188	-35.24	-0.1969	1	219	630	848	None
MH_TE144524	219	OsMH_01T0632400-mRNA-1	2057	-36.34	-0.1893	1	219	1174	1392	None
MH_TE144524	219	OsMH_01T0632400-mRNA-3	2008	-36.34	-0.1893	1	219	1174	1392	None
MH_TE144524	219	OsMH_01T0632400-mRNA-2	1512	-34.94	-0.1878	1	219	591	809	None
MH_TE144524	219	OsMH_02T0097600-mRNA-2	1150	-28.58	-0.1329	1	219	227	445	None
MH_TE144524	219	OsMH_02T0097600-mRNA-3	1132	-28.58	-0.1329	1	219	209	427	None
MH_TE144524	219	OsMH_02T0097600-mRNA-1	1114	-28.58	-0.1329	1	219	191	409	None
MH_TE144524	219	OsMH_02T0342400.1	1776	-31.92	-0.1513	1	219	1289	1507	None
MH_TE144524	219	OsMH_02T0342400.2	1856	-31.92	-0.1513	1	219	1369	1587	None
MH_TE144524	219	OsMH_02T0378300.1	1404	-34.9	-0.2407	1	219	78	296	None
MH_TE144524	219	OsMH_02T0557300-mRNA-1	1667	-27.26	-0.177	1	219	1338	1556	None
MH_TE144524	219	OsMH_03T0060000.1	750	-30.92	-0.1885	1	219	16	234	None
MH_TE144524	219	OsMH_03T0072000-mRNA-3	2501	-19.95	-0.1134	1	219	644	862	None
MH_TE144524	219	OsMH_03T0072000-mRNA-4	2474	-19.95	-0.1134	1	219	644	862	None
MH_TE144524	219	OsMH_03T0072000-mRNA-7	4337	-19.95	-0.1134	1	219	644	862	None
MH_TE144524	219	OsMH_03T0072000-mRNA-2	2525	-23.43	-0.1502	1	219	2251	2469	None
MH_TE144524	219	OsMH_03T0072000-mRNA-1	3268	-29.88	-0.1409	1	219	184	402	None
MH_TE144524	219	OsMH_03T0072000-mRNA-5	3259	-29.88	-0.1409	1	219	184	402	None
MH_TE144524	219	OsMH_03T0072000-mRNA-6	3232	-29.88	-0.1409	1	219	184	402	None
MH_TE144524	219	OsMH_03T0113400-mRNA-1	2086	-38.48	-0.2103	1	219	606	824	None
MH_TE144524	219	OsMH_03T0184700-mRNA-1	4375	-37.14	-0.2134	1	219	3687	3905	None
MH_TE144524	219	OsMH_03T0184700-mRNA-2	4115	-37.18	-0.1999	1	219	7	225	None
MH_TE144524	219	OsMH_03T0520000.1	816	-36.81	-0.1937	1	219	38	256	None
MH_TE144524	219	OsMH_03T0540200-mRNA-1	1904	-37.06	-0.179	1	219	123	341	None
MH_TE144524	219	OsMH_03T0556900.1	1867	-38.21	-0.1828	1	219	1273	1491	None
MH_TE144524	219	OsMH_03T0586900.1	513	-39.26	-0.1888	1	219	176	394	None
MH_TE144524	219	OsMH_04T0032400-mRNA-1	2625	-35.04	-0.1915	1	219	27	245	None
MH_TE144524	219	OsMH_04T0032400-mRNA-2	2553	-35.04	-0.1915	1	219	27	245	None
MH_TE144524	219	OsMH_04T0361700-mRNA-2	1944	-32.36	-0.1556	1	219	47	265	None
MH_TE144524	219	OsMH_04T0361700-mRNA-1	2089	-39.96	-0.1912	1	219	239	457	None
MH_TE144524	219	OsMH_04T0361700-mRNA-3	2131	-39.96	-0.1912	1	219	239	457	None
MH_TE144524	219	OsMH_05T0308000.1	2163	-34.8	-0.1604	1	219	43	261	None
MH_TE144524	219	OsMH_05T0383200-mRNA-1	2531	-42.31	-0.2044	1	219	1871	2089	None
MH_TE144524	219	OsMH_05T0383200-mRNA-2	3044	-40.13	-0.1929	1	219	448	666	None
MH_TE144524	219	OsMH_07T0141900.3	1992	-24.19	-0.1367	30	219	1	190	None
MH_TE144524	219	OsMH_07T0141900.1	1796	-24.19	-0.1367	30	219	1	190	None
MH_TE144524	219	OsMH_07T0141900.2	1900	-24.19	-0.1367	30	219	1	190	None
MH_TE144524	219	OsMH_07T0351800.1	1659	-31.5	-0.175	1	219	1170	1388	None
MH_TE144524	219	OsMH_07T0480700.1	1242	-35.23	-0.1662	1	219	737	955	None
MH_TE144524	219	OsMH_08T0076800-mRNA-1	3169	-34.37	-0.2096	1	219	2005	2223	None
MH_TE144524	219	OsMH_08T0076800-mRNA-2	3075	-37.3	-0.2016	1	219	976	1194	None
MH_TE144524	219	OsMH_08T0076800-mRNA-3	3297	-37.3	-0.2016	1	219	1068	1286	None
MH_TE144524	219	OsMH_08T0076800-mRNA-4	2620	-37.3	-0.2016	1	219	976	1194	None
MH_TE144524	219	OsMH_08T0081100-mRNA-1	2290	-24.61	-0.1256	1	219	28	246	None
MH_TE144524	219	OsMH_08T0081100-mRNA-2	2272	-24.61	-0.1256	1	219	28	246	None
MH_TE144524	219	OsMH_08T0081100-mRNA-3	7058	-24.61	-0.1256	1	219	28	246	None
MH_TE144524	219	OsMH_08T0081100-mRNA-4	2265	-20.61	-0.1068	9	219	1	211	None
MH_TE144524	219	OsMH_08T0081100-mRNA-5	3533	-20.61	-0.1068	9	219	1	211	None
MH_TE144524	219	OsMH_08T0345200.1	3378	-35.09	-0.1712	1	219	1880	2098	None
MH_TE144524	219	OsMH_08T0345200.2	3828	-35.09	-0.1712	1	219	2330	2548	None
MH_TE144524	219	OsMH_08T0345200.3	3956	-35.09	-0.1712	1	219	2458	2676	None
MH_TE144524	219	OsMH_08T0403700.1	1863	-39.12	-0.1794	1	219	188	406	None
MH_TE144524	219	OsMH_08T0437800.1	1646	-31.41	-0.1503	1	219	1375	1593	None
MH_TE144524	219	OsMH_08T0437800.3	1668	-25.14	-0.1169	1	219	823	1041	None
MH_TE144524	219	OsMH_08T0437800.2	1478	-26.85	-0.1678	1	184	1295	1478	None
MH_TE144524	219	OsMH_09T0216900-mRNA-1	1490	-37.07	-0.2048	1	219	98	316	None
MH_TE144524	219	OsMH_10T0375000.1	639	-34.33	-0.1643	1	219	407	625	None
MH_TE144524	219	OsMH_11T0059700.1	2750	-31.58	-0.1619	1	219	941	1159	None
MH_TE144524	219	OsMH_11T0059700.2	3307	-31.58	-0.1619	1	219	941	1159	None
MH_TE144524	219	OsMH_11T0059700.3	2999	-31.58	-0.1619	1	219	941	1159	None
MH_TE144526	209	OsMH_01T0520600.1	1717	-29.36	-0.1453	1	209	75	283	None
MH_TE144526	209	OsMH_01T0520600.2	1702	-29.36	-0.1453	1	209	75	283	None
MH_TE144526	209	OsMH_01T0520600.3	2188	-29.36	-0.1453	1	209	75	283	None
MH_TE144526	209	OsMH_01T0632400-mRNA-1	2057	-25.43	-0.1318	1	209	608	816	None
MH_TE144526	209	OsMH_01T0632400-mRNA-3	2008	-25.43	-0.1318	1	209	559	767	None
MH_TE144526	209	OsMH_01T0632400-mRNA-2	1512	-21.55	-0.1178	1	209	313	521	None
MH_TE144526	209	OsMH_02T0097600-mRNA-2	1150	-22.28	-0.1173	1	209	364	572	None
MH_TE144526	209	OsMH_02T0097600-mRNA-3	1132	-23.16	-0.1158	1	209	104	312	None
MH_TE144526	209	OsMH_02T0097600-mRNA-1	1114	-25.58	-0.1292	1	209	843	1051	None
MH_TE144526	209	OsMH_02T0342400.1	1776	-24.1	-0.1159	1	209	1311	1519	None
MH_TE144526	209	OsMH_02T0342400.2	1856	-24.1	-0.1159	1	209	1391	1599	None
MH_TE144526	209	OsMH_02T0378300.1	1404	-25.44	-0.1353	1	209	933	1141	None
MH_TE144526	209	OsMH_02T0557300-mRNA-1	1667	-19.22	-0.1006	1	209	506	714	None
MH_TE144526	209	OsMH_03T0072000-mRNA-1	3268	-20.61	-0.1015	1	209	123	331	None
MH_TE144526	209	OsMH_03T0072000-mRNA-5	3259	-20.61	-0.1015	1	209	123	331	None
MH_TE144526	209	OsMH_03T0072000-mRNA-6	3232	-20.61	-0.1015	1	209	123	331	None
MH_TE144526	209	OsMH_03T0113400-mRNA-1	2086	-27.96	-0.1562	1	209	1478	1686	None
MH_TE144526	209	OsMH_03T0184700-mRNA-1	4375	-28.27	-0.1488	1	209	3864	4072	None
MH_TE144526	209	OsMH_03T0184700-mRNA-2	4115	-23.31	-0.1214	1	209	436	644	None
MH_TE144526	209	OsMH_03T0520000.1	816	-22.83	-0.1114	1	209	9	217	None
MH_TE144526	209	OsMH_03T0540200-mRNA-1	1904	-34.97	-0.2082	1	209	1588	1796	None
MH_TE144526	209	OsMH_04T0032400-mRNA-1	2625	-22.96	-0.1137	1	209	2282	2490	None
MH_TE144526	209	OsMH_04T0032400-mRNA-2	2553	-22.96	-0.1137	1	209	2210	2418	None
MH_TE144526	209	OsMH_04T0361700-mRNA-2	1944	-27.09	-0.1693	1	209	12	220	None
MH_TE144526	209	OsMH_04T0361700-mRNA-1	2089	-25.75	-0.1301	1	209	199	407	None
MH_TE144526	209	OsMH_04T0361700-mRNA-3	2131	-25.75	-0.1301	1	209	199	407	None
MH_TE144526	209	OsMH_08T0076800-mRNA-1	3169	-26.41	-0.1321	1	209	1151	1359	None
MH_TE144526	209	OsMH_08T0076800-mRNA-2	3075	-27.75	-0.1394	1	209	967	1175	None
MH_TE144526	209	OsMH_08T0076800-mRNA-3	3297	-27.75	-0.1394	1	209	1059	1267	None
MH_TE144526	209	OsMH_08T0076800-mRNA-4	2620	-27.75	-0.1394	1	209	967	1175	None
MH_TE144526	209	OsMH_08T0345200.1	3378	-22.44	-0.1116	1	209	258	466	None
MH_TE144526	209	OsMH_08T0345200.2	3828	-22.44	-0.1116	1	209	258	466	None
MH_TE144526	209	OsMH_08T0345200.3	3956	-22.44	-0.1116	1	209	258	466	None
MH_TE144526	209	OsMH_08T0437800.1	1646	-20.37	-0.1034	1	209	1354	1562	None
MH_TE144526	209	OsMH_11T0059700.1	2750	-23.12	-0.1277	1	209	1819	2027	None
MH_TE144526	209	OsMH_11T0059700.2	3307	-23.12	-0.1277	1	209	2376	2584	None
MH_TE144526	209	OsMH_11T0059700.3	2999	-23.12	-0.1277	1	209	2068	2276	None
MH_TE144526	209	OsMH_12T0166300.1	1825	-27.69	-0.1688	1	209	226	434	None
MH_TE144529	475	OsMH_01T0632400-mRNA-1	2057	-45.37	-0.1008	1	475	1104	1578	None
MH_TE144529	475	OsMH_02T0378300.1	1404	-45.83	-0.1063	1	475	894	1368	None
MH_TE144529	475	OsMH_03T0113400-mRNA-1	2086	-48.94	-0.1043	1	475	718	1192	None
MH_TE144529	475	OsMH_08T0345200.1	3378	-45.62	-0.1078	1	475	1055	1529	None
MH_TE144529	475	OsMH_08T0345200.2	3828	-45.62	-0.1078	1	475	1055	1529	None
MH_TE144529	475	OsMH_08T0345200.3	3956	-45.62	-0.1078	1	475	1055	1529	None
MH_TE144536	544	OsMH_01T0632400-mRNA-1	2057	-57.29	-0.1055	1	544	1017	1560	None
MH_TE144536	544	OsMH_01T0632400-mRNA-3	2008	-58.25	-0.1107	1	544	1017	1560	None
MH_TE144536	544	OsMH_03T0113400-mRNA-1	2086	-54.34	-0.11	1	544	1080	1623	None
MH_TE144536	544	OsMH_03T0540200-mRNA-1	1904	-44.18	-0.1054	1	487	1418	1904	None
MH_TE144536	544	OsMH_04T0361700-mRNA-2	1944	-43.93	-0.1053	115	544	1	430	None
MH_TE144536	544	OsMH_05T0383200-mRNA-1	2531	-49.2	-0.1051	1	486	2046	2531	None
MH_TE144536	544	OsMH_09T0210700.1	876	-49.19	-0.1363	1	369	508	876	None
MH_TE144537	207	OsMH_03T0184700-mRNA-1	4375	-18.96	-0.1059	1	207	3830	4036	None
MH_TE144548	435	OsMH_03T0540200-mRNA-1	1904	-9.78	-0.1287	1	117	1788	1904	None
MH_TE146366	218	OsMH_02T0464000.1	1837	-21.93	-0.1108	1	218	1593	1810	None
MH_TE147223	384	OsMH_06T0411500.4	2946	-41.38	-0.1101	1	384	212	595	None
MH_TE147223	384	OsMH_06T0411500.5	3491	-41.38	-0.1101	1	384	212	595	None
MH_TE147223	384	OsMH_06T0411500.3	3394	-41.38	-0.1101	1	384	212	595	None
MH_TE147223	384	OsMH_06T0411500.1	3442	-41.38	-0.1101	1	384	212	595	None
MH_TE147223	384	OsMH_06T0411500.7	4725	-39.47	-0.1269	1	384	212	595	None
MH_TE147835	224	OsMH_10T0251100.1	3234	-21.68	-0.1101	1	224	118	341	None
MH_TE148385	984	OsMH_03T0113400-mRNA-1	2086	-101.02	-0.1044	1	984	890	1873	None
MH_TE148385	984	OsMH_03T0520000.1	816	-78.36	-0.1042	226	984	1	759	None
MH_TE148385	984	OsMH_05T0383200-mRNA-1	2531	-99.25	-0.1045	1	984	1521	2504	None
MH_TE148385	984	OsMH_08T0076800-mRNA-1	3169	-92.39	-0.1033	1	984	1667	2650	None
MH_TE148385	984	OsMH_08T0076800-mRNA-3	3297	-93.1	-0.1034	1	984	1703	2686	None
MH_TE148385	984	OsMH_09T0210700.1	876	-90.74	-0.1464	340	984	1	645	None
MH_TE149672	350	OsMH_07T0390800-mRNA-2	1720	-16.17	-0.1017	1	171	1550	1720	None
MH_TE150338	482	OsMH_06T0022500.1	645	-51.18	-0.1326	1	418	228	645	None
MH_TE152405	412	OsMH_02T0378300.1	1404	-69.76	-0.1748	1	406	999	1404	None
MH_TE152405	412	OsMH_03T0556900.1	1867	-85.51	-0.2299	1	412	1359	1770	None
MH_TE152405	412	OsMH_04T0361700-mRNA-2	1944	-53.99	-0.1377	1	412	48	459	None
MH_TE152405	412	OsMH_04T0361700-mRNA-1	2089	-74.65	-0.229	1	412	1535	1946	None
MH_TE152405	412	OsMH_04T0361700-mRNA-3	2131	-74.65	-0.229	1	412	1577	1988	None
MH_TE15662	249	OsMH_01T0038000.1	1833	-21.67	-0.1057	1	249	1032	1280	None
MH_TE15662	249	OsMH_01T0038000.2	1678	-21.67	-0.1057	1	249	877	1125	None
MH_TE157773	500	OsMH_01T0038000.1	1833	-69.9	-0.1465	1	500	968	1467	None
MH_TE157773	500	OsMH_01T0038000.2	1678	-69.9	-0.1465	1	500	813	1312	None
MH_TE157773	500	OsMH_02T0464000.1	1837	-58.61	-0.1194	1	500	642	1141	None
MH_TE158223	268	OsMH_01T0582400.1	2710	-26.01	-0.1102	1	268	1942	2209	None
MH_TE158223	268	OsMH_04T0371000-mRNA-1	1256	-32.32	-0.1258	1	268	825	1092	None
MH_TE158223	268	OsMH_05T0026300.1	456	-29.81	-0.1296	19	268	1	250	None
MH_TE159685	224	OsMH_01T0101300.1	3288	-22.94	-0.1119	1	224	1606	1829	None
MH_TE159685	224	OsMH_01T0101300.2	3407	-22.94	-0.1119	1	224	1725	1948	None
MH_TE161419	1141	OsMH_07T0141900.3	1992	-14.6	-0.1947	1	106	1887	1992	None
MH_TE161419	1141	OsMH_07T0141900.1	1796	-14.6	-0.1947	1	106	1691	1796	None
MH_TE161419	1141	OsMH_07T0141900.2	1900	-14.6	-0.1947	1	106	1795	1900	None
MH_TE161420	629	OsMH_06T0471400.1	627	-18.72	-0.2463	1	84	544	627	None
MH_TE161420	629	OsMH_07T0141900.3	1992	-19.02	-0.1339	485	629	1	145	None
MH_TE161420	629	OsMH_07T0141900.1	1796	-19.02	-0.1339	485	629	1	145	None
MH_TE161420	629	OsMH_07T0141900.2	1900	-19.02	-0.1339	485	629	1	145	None
MH_TE162315	849	OsMH_01T0095000-mRNA-1	2126	-59.45	-0.1364	409	849	1	441	None
MH_TE162315	849	OsMH_01T0196600.3	957	-62.97	-0.1019	160	849	1	690	None
MH_TE162315	849	OsMH_01T0196600.2	684	-62.97	-0.1019	189	849	1	661	None
MH_TE162315	849	OsMH_04T0371000-mRNA-1	1256	-56.4	-0.1163	311	849	1	539	None
MH_TE162315	849	OsMH_05T0026300.1	456	-63.01	-0.1663	453	849	1	397	None
MH_TE162315	849	OsMH_05T0308000.1	2163	-58.95	-0.1371	375	849	1	475	None
MH_TE162315	849	OsMH_06T0341100.1	1436	-65.81	-0.1077	191	849	1	659	None
MH_TE162315	849	OsMH_09T0216900-mRNA-1	1490	-62.05	-0.1332	382	849	1	468	None
MH_TE162315	849	OsMH_12T0304500.1	438	-68.76	-0.1689	313	750	1	438	None
MH_TE162865	1041	OsMH_10T0375000.1	639	-72.53	-0.1213	326	964	1	639	None
MH_TE171926	686	OsMH_09T0314400.1	495	-38.45	-0.1228	1	343	153	495	None
MH_TE177297	2412	OsMH_09T0342100.1	717	-71.95	-0.1093	412	1128	1	717	None
MH_TE177329	325	OsMH_01T0095000-mRNA-1	2126	-41.38	-0.1403	1	325	275	599	None
MH_TE177329	325	OsMH_01T0582400.1	2710	-42.94	-0.1403	1	325	587	911	None
MH_TE177329	325	OsMH_02T0438800.1	1579	-35.7	-0.1248	1	325	1235	1559	None
MH_TE177329	325	OsMH_02T0438800.3	1723	-37.31	-0.1457	1	287	1437	1723	None
MH_TE177329	325	OsMH_02T0438800.4	1664	-37.31	-0.1457	1	287	1378	1664	None
MH_TE177329	325	OsMH_02T0438800.5	2291	-37.31	-0.1457	1	287	2005	2291	None
MH_TE177329	325	OsMH_02T0438800.2	1215	-37.31	-0.2591	1	197	1019	1215	None
MH_TE177329	325	OsMH_05T0026300.1	456	-45.93	-0.1595	1	325	25	349	None
MH_TE177329	325	OsMH_05T0308000.1	2163	-37.57	-0.1232	4	325	1	322	None
MH_TE177329	325	OsMH_11T0042400.1	1095	-33.3	-0.1103	1	325	264	588	None
MH_TE178283	472	OsMH_11T0261700.1	2465	-43.19	-0.108	1	472	521	992	None
MH_TE178519	432	OsMH_01T0520600.1	1717	-41.69	-0.1171	1	432	542	973	None
MH_TE178519	432	OsMH_01T0520600.2	1702	-41.69	-0.1171	1	432	542	973	None
MH_TE178519	432	OsMH_01T0520600.3	2188	-41.69	-0.1171	1	432	542	973	None
MH_TE178519	432	OsMH_01T0632400-mRNA-1	2057	-43.6	-0.1077	1	432	442	873	None
MH_TE178519	432	OsMH_01T0632400-mRNA-3	2008	-44.26	-0.1049	1	432	213	644	None
MH_TE178519	432	OsMH_01T0632400-mRNA-2	1512	-44.26	-0.1049	1	432	211	642	None
MH_TE178519	432	OsMH_02T0378300.1	1404	-47.32	-0.1124	1	432	862	1293	None
MH_TE178519	432	OsMH_03T0072000-mRNA-1	3268	-34.65	-0.1037	72	432	1	361	None
MH_TE178519	432	OsMH_03T0072000-mRNA-5	3259	-34.65	-0.1037	72	432	1	361	None
MH_TE178519	432	OsMH_03T0072000-mRNA-6	3232	-34.65	-0.1037	72	432	1	361	None
MH_TE178519	432	OsMH_03T0113400-mRNA-1	2086	-49.8	-0.1239	1	432	178	609	None
MH_TE178519	432	OsMH_03T0184700-mRNA-1	4375	-48.39	-0.1139	1	432	163	594	None
MH_TE178519	432	OsMH_03T0184700-mRNA-2	4115	-41.87	-0.1031	1	432	3531	3962	None
MH_TE178519	432	OsMH_03T0520000.1	816	-42.65	-0.1491	1	317	500	816	None
MH_TE178519	432	OsMH_03T0540200-mRNA-1	1904	-36.18	-0.1093	35	432	1	398	None
MH_TE178519	432	OsMH_03T0556900.1	1867	-49.78	-0.1356	1	432	499	930	None
MH_TE178519	432	OsMH_04T0032400-mRNA-1	2625	-43.38	-0.1377	58	432	1	375	None
MH_TE178519	432	OsMH_04T0032400-mRNA-2	2553	-43.38	-0.1377	58	432	1	375	None
MH_TE178519	432	OsMH_04T0361700-mRNA-1	2089	-38.46	-0.1037	46	432	1	387	None
MH_TE178519	432	OsMH_04T0361700-mRNA-3	2131	-38.46	-0.1037	46	432	1	387	None
MH_TE178519	432	OsMH_08T0076800-mRNA-1	3169	-43.44	-0.1013	1	432	1558	1989	None
MH_TE178519	432	OsMH_08T0076800-mRNA-2	3075	-43.44	-0.1013	1	432	1594	2025	None
MH_TE178519	432	OsMH_08T0076800-mRNA-3	3297	-43.44	-0.1013	1	432	1686	2117	None
MH_TE178519	432	OsMH_08T0403700.1	1863	-56.83	-0.135	1	432	37	468	None
MH_TE178519	432	OsMH_08T0437800.1	1646	-34.51	-0.1006	1	432	82	513	None
MH_TE178519	432	OsMH_11T0059700.1	2750	-45.11	-0.1069	1	432	1701	2132	None
MH_TE178519	432	OsMH_11T0059700.2	3307	-45.11	-0.1069	1	432	2258	2689	None
MH_TE178519	432	OsMH_11T0059700.3	2999	-45.11	-0.1069	1	432	1950	2381	None
MH_TE181332	3937	OsMH_03T0586900.1	513	-62.92	-0.1276	1025	1537	1	513	None
MH_TE181332	3937	OsMH_05T0026300.1	456	-52.43	-0.116	1262	1717	1	456	None
MH_TE182547	894	OsMH_05T0026300.1	456	-55.21	-0.1232	419	874	1	456	None
MH_TE184189	429	OsMH_09T0245000-mRNA-1	5491	-41.68	-0.1032	1	429	3	431	None
MH_TE184189	429	OsMH_09T0245000-mRNA-2	5464	-41.68	-0.1032	1	429	3	431	None
MH_TE184189	429	OsMH_09T0245000-mRNA-3	5371	-41.68	-0.1032	1	429	3	431	None
MH_TE184189	429	OsMH_09T0245000-mRNA-4	5326	-41.68	-0.1032	1	429	3	431	None
MH_TE184189	429	OsMH_09T0245000-mRNA-5	5308	-41.68	-0.1032	1	429	3	431	None
MH_TE184639	766	OsMH_07T0351800.1	1659	-73.05	-0.1196	147	766	1	620	None
MH_TE185466	541	OsMH_05T0026300.1	456	-40.69	-0.1229	170	541	1	372	None
MH_TE185517	241	OsMH_02T0470200-mRNA-1	1789	-19.39	-0.1048	1	241	1391	1631	None
MH_TE185804	214	OsMH_09T0010400.1	1254	-22.74	-0.1256	1	214	660	873	None
MH_TE185804	214	OsMH_09T0010400.2	1209	-20.01	-0.115	1	214	729	942	None
MH_TE185804	214	OsMH_09T0010400.3	1477	-22.74	-0.1256	1	214	883	1096	None
MH_TE185882	406	OsMH_06T0427900.1	888	-30.05	-0.1105	1	287	602	888	None
MH_TE185882	406	OsMH_07T0045500-mRNA-1	1883	-33.3	-0.1461	1	250	1634	1883	None
MH_TE190241	256	OsMH_09T0010400.1	1254	-32.61	-0.1631	1	256	125	380	None
MH_TE190241	256	OsMH_09T0010400.2	1209	-32.61	-0.1631	1	256	125	380	None
MH_TE190241	256	OsMH_09T0010400.3	1477	-32.61	-0.1631	1	256	125	380	None
MH_TE191663	1017	OsMH_01T0095000-mRNA-1	2126	-38.2	-0.1124	1	366	1761	2126	None
MH_TE191664	633	OsMH_10T0364200-mRNA-1	4038	-32.83	-0.1601	419	633	1	215	None
MH_TE191664	633	OsMH_10T0364200-mRNA-4	4101	-32.83	-0.1601	419	633	1	215	None
MH_TE192757	208	OsMH_01T0307300-mRNA-1	2097	-15.15	-0.1295	60	208	1	149	None
MH_TE192757	208	OsMH_01T0307300-mRNA-2	1719	-15.15	-0.1295	60	208	1	149	None
MH_TE192757	208	OsMH_01T0582400.1	2710	-20.54	-0.1037	1	208	406	613	None
MH_TE192757	208	OsMH_01T0641600.1	2333	-16.56	-0.1479	1	208	640	847	None
MH_TE192757	208	OsMH_01T0641600.2	2414	-16.56	-0.1479	1	208	721	928	None
MH_TE192757	208	OsMH_01T0641600.3	2870	-16.56	-0.1479	1	208	640	847	None
MH_TE192757	208	OsMH_02T0442700.1	3202	-22.63	-0.123	1	208	1257	1464	None
MH_TE192757	208	OsMH_03T0060000.1	750	-20.94	-0.1351	1	208	56	263	None
MH_TE192757	208	OsMH_03T0113400-mRNA-1	2086	-18.82	-0.104	1	208	543	750	None
MH_TE192757	208	OsMH_04T0361700-mRNA-1	2089	-14.69	-0.108	1	208	261	468	None
MH_TE192757	208	OsMH_04T0361700-mRNA-3	2131	-14.69	-0.108	1	208	261	468	None
MH_TE192757	208	OsMH_07T0141900.3	1992	-19.42	-0.1237	1	208	40	247	None
MH_TE192757	208	OsMH_07T0141900.1	1796	-19.42	-0.1237	1	208	40	247	None
MH_TE192757	208	OsMH_07T0141900.2	1900	-19.42	-0.1237	1	208	40	247	None
MH_TE192757	208	OsMH_08T0076800-mRNA-1	3169	-19.22	-0.1137	1	208	1444	1651	None
MH_TE192757	208	OsMH_08T0076800-mRNA-2	3075	-19.22	-0.1137	1	208	1314	1521	None
MH_TE192757	208	OsMH_08T0076800-mRNA-3	3297	-19.22	-0.1137	1	208	1444	1651	None
MH_TE192757	208	OsMH_08T0076800-mRNA-4	2620	-19.22	-0.1137	1	208	859	1066	None
MH_TE192757	208	OsMH_09T0216900-mRNA-1	1490	-17.61	-0.1067	1	208	108	315	None
MH_TE192757	208	OsMH_09T0342100.1	717	-18.01	-0.1059	1	208	438	645	None
MH_TE194247	500	OsMH_01T0520600.1	1717	-19.25	-0.1242	193	500	1	308	None
MH_TE194247	500	OsMH_01T0520600.2	1702	-19.25	-0.1242	193	500	1	308	None
MH_TE194247	500	OsMH_01T0520600.3	2188	-19.25	-0.1242	193	500	1	308	None
MH_TE195666	2973	OsMH_01T0196600.3	957	-55.2	-0.1095	2451	2973	1	523	None
MH_TE195666	2973	OsMH_01T0196600.2	684	-54.85	-0.1165	2480	2973	1	494	None
MH_TE195666	3104	OsMH_01T0196600.2	684	-53.87	-0.132	1	455	230	684	None
MH_TE195666	2973	OsMH_03T0586900.1	513	-57.93	-0.1156	2306	2818	1	513	None
MH_TE195666	3104	OsMH_03T0586900.1	513	-52.36	-0.1062	42	554	1	513	None
MH_TE195666	2973	OsMH_04T0404400.1	1241	-69.72	-0.1164	2372	2973	1	602	None
MH_TE195666	2973	OsMH_05T0026300.1	456	-65.74	-0.1791	2591	2973	1	383	None
MH_TE195666	3104	OsMH_05T0026300.1	456	-49.6	-0.1275	1	409	48	456	None
MH_TE195666	2973	OsMH_06T0411500.4	2946	-53.4	-0.1008	2416	2973	1	558	None
MH_TE196874	628	OsMH_01T0582400.1	2710	-84.86	-0.1458	1	628	450	1077	None
MH_TE196922	375	OsMH_01T0038000.1	1833	-54.49	-0.1708	1	375	408	782	None
MH_TE196922	375	OsMH_01T0038000.2	1678	-54.49	-0.1708	1	375	408	782	None
MH_TE196922	375	OsMH_02T0464000.1	1837	-47.37	-0.1357	1	375	730	1104	None
MH_TE196922	375	OsMH_09T0303000.1	522	-39.14	-0.1327	1	348	175	522	None
MH_TE197193	642	OsMH_01T0038000.1	1833	-62.72	-0.1134	1	642	382	1023	None
MH_TE197193	642	OsMH_01T0038000.2	1678	-62.72	-0.1134	1	642	382	1023	None
MH_TE199436	386	OsMH_09T0010400.1	1254	-47.85	-0.1286	1	386	812	1197	None
MH_TE199436	386	OsMH_09T0010400.2	1209	-47.85	-0.1286	1	386	767	1152	None
MH_TE199436	386	OsMH_09T0010400.3	1477	-47.85	-0.1286	1	386	1035	1420	None
MH_TE200850	228	OsMH_05T0034100.1	1980	-23.66	-0.1143	1	228	280	507	None
MH_TE200850	228	OsMH_05T0221000.1	1828	-22.94	-0.113	1	228	1183	1410	None
MH_TE202363	3382	OsMH_05T0026300.1	456	-65.4	-0.1476	2540	2995	1	456	None
MH_TE202363	3382	OsMH_09T0342100.1	717	-83.03	-0.1171	2431	3147	1	717	None
MH_TE203051	298	OsMH_08T0345200.1	3378	-21.62	-0.101	1	298	107	404	None
MH_TE203051	298	OsMH_08T0345200.2	3828	-21.62	-0.101	1	298	107	404	None
MH_TE203051	298	OsMH_08T0345200.3	3956	-21.62	-0.101	1	298	107	404	None
MH_TE203484	1933	OsMH_08T0024400.1	1424	-109.46	-0.1168	1	1073	352	1424	None
MH_TE205647	515	OsMH_01T0038000.1	1833	-55.68	-0.1547	1	515	388	902	None
MH_TE205647	515	OsMH_01T0038000.2	1678	-55.68	-0.1547	1	515	388	902	None
MH_TE205647	515	OsMH_02T0464000.1	1837	-52.35	-0.1104	1	515	1283	1797	None
MH_TE205918	216	OsMH_03T0003600.1	1447	-38.68	-0.1851	1	216	600	815	None
MH_TE208395	225	OsMH_03T0060000.1	750	-28.1	-0.1579	1	225	473	697	None
MH_TE208395	225	OsMH_05T0308000.1	2163	-23.69	-0.1062	1	225	1931	2155	None
MH_TE208395	225	OsMH_07T0481600-mRNA-1	5538	-27.6	-0.1243	1	225	2027	2251	None
MH_TE208395	225	OsMH_07T0481600-mRNA-2	5502	-27.6	-0.1243	1	225	2027	2251	None
MH_TE208395	225	OsMH_07T0481600-mRNA-3	5466	-27.6	-0.1243	1	225	2027	2251	None
MH_TE208395	225	OsMH_07T0481600-mRNA-4	5636	-27.6	-0.1243	1	225	2027	2251	None
MH_TE208395	225	OsMH_07T0481600-mRNA-5	6220	-27.6	-0.1243	1	225	2027	2251	None
MH_TE208395	225	OsMH_07T0481600-mRNA-6	2948	-27.6	-0.1243	1	225	2031	2255	None
MH_TE208395	225	OsMH_07T0481600-mRNA-7	2583	-27.6	-0.1243	1	225	1666	1890	None
MH_TE208395	225	OsMH_07T0481600-mRNA-8	6160	-27.6	-0.1243	1	225	5243	5467	None
MH_TE210908	303	OsMH_10T0307600.1	642	-31.63	-0.1098	1	303	88	390	None
MH_TE211416	215	OsMH_06T0411500.2	3254	-20.22	-0.107	1	215	2403	2617	None
MH_TE211416	215	OsMH_06T0411500.4	2946	-20.22	-0.107	1	215	1966	2180	None
MH_TE211416	215	OsMH_06T0411500.5	3491	-20.22	-0.107	1	215	2511	2725	None
MH_TE211416	215	OsMH_06T0411500.3	3394	-20.22	-0.107	1	215	2414	2628	None
MH_TE211416	215	OsMH_06T0411500.1	3442	-20.22	-0.107	1	215	2462	2676	None
MH_TE211416	215	OsMH_06T0411500.7	4725	-20.22	-0.107	1	215	2462	2676	None
MH_TE211416	215	OsMH_06T0411500.6	3072	-20.22	-0.107	1	215	2462	2676	None
MH_TE211416	215	OsMH_08T0081100-mRNA-3	7058	-17.85	-0.1102	1	215	281	495	None
MH_TE21224	313	OsMH_01T0557100.1	708	-30.37	-0.1104	1	302	407	708	None
MH_TE21224	313	OsMH_02T0511900-mRNA-1	1528	-34.37	-0.1134	1	313	447	759	None
MH_TE21224	313	OsMH_05T0221000.1	1828	-35.12	-0.1224	1	313	1297	1609	None
MH_TE21224	313	OsMH_06T0377800.1	1585	-40.21	-0.131	1	313	1125	1437	None
MH_TE21224	313	OsMH_06T0377800.2	1389	-40.21	-0.131	1	313	989	1301	None
MH_TE213188	1146	OsMH_03T0586900.1	513	-52.05	-0.1049	462	974	1	513	None
MH_TE213188	1146	OsMH_05T0026300.1	456	-53.55	-0.1214	462	917	1	456	None
MH_TE218443	3252	OsMH_09T0303000.1	522	-51.41	-0.1051	547	1068	1	522	None
MH_TE226483	290	OsMH_01T0095000-mRNA-1	2126	-31.07	-0.1238	1	290	1771	2060	None
MH_TE226483	290	OsMH_01T0196600.3	957	-30.98	-0.1215	1	290	524	813	None
MH_TE226483	290	OsMH_01T0196600.2	684	-30.98	-0.1215	1	290	280	569	None
MH_TE226483	290	OsMH_01T0582400.1	2710	-42.45	-0.1747	1	290	2070	2359	None
MH_TE226483	290	OsMH_02T0438800.1	1579	-29.47	-0.1298	1	290	240	529	None
MH_TE226483	290	OsMH_02T0438800.3	1723	-29.47	-0.1298	1	290	182	471	None
MH_TE226483	290	OsMH_02T0438800.4	1664	-29.47	-0.1298	1	290	182	471	None
MH_TE226483	290	OsMH_02T0438800.5	2291	-29.47	-0.1298	1	290	182	471	None
MH_TE226483	290	OsMH_02T0438800.2	1215	-29.47	-0.1298	1	290	92	381	None
MH_TE226483	290	OsMH_04T0371000-mRNA-1	1256	-29.05	-0.1291	1	290	183	472	None
MH_TE226483	290	OsMH_05T0026300.1	456	-30.21	-0.1412	1	290	66	355	None
MH_TE226483	290	OsMH_05T0241700-mRNA-1	2356	-37.01	-0.1351	1	290	1246	1535	None
MH_TE226483	290	OsMH_05T0308000.1	2163	-38.27	-0.1466	1	274	1890	2163	None
MH_TE226483	290	OsMH_07T0141900.3	1992	-27.23	-0.1068	1	290	111	400	None
MH_TE226483	290	OsMH_07T0141900.1	1796	-27.23	-0.1068	1	290	111	400	None
MH_TE226483	290	OsMH_07T0141900.2	1900	-27.23	-0.1068	1	290	111	400	None
MH_TE226483	290	OsMH_07T0351800.1	1659	-33.61	-0.1313	1	290	1172	1461	None
MH_TE226483	290	OsMH_07T0481600-mRNA-1	5538	-35.05	-0.1226	1	290	3991	4280	None
MH_TE226483	290	OsMH_07T0481600-mRNA-2	5502	-35.05	-0.1226	1	290	3991	4280	None
MH_TE226483	290	OsMH_07T0481600-mRNA-3	5466	-33.65	-0.1242	1	290	3991	4280	None
MH_TE226483	290	OsMH_07T0481600-mRNA-4	5636	-35.05	-0.1226	1	290	3991	4280	None
MH_TE226483	290	OsMH_07T0481600-mRNA-5	6220	-35.05	-0.1226	1	290	3991	4280	None
MH_TE226483	290	OsMH_07T0481600-mRNA-6	2948	-29.1	-0.1102	1	290	2095	2384	None
MH_TE226483	290	OsMH_07T0481600-mRNA-7	2583	-29.1	-0.1102	1	290	1730	2019	None
MH_TE226483	290	OsMH_07T0481600-mRNA-8	6160	-29.1	-0.1102	1	290	5307	5596	None
MH_TE226483	290	OsMH_09T0216900-mRNA-1	1490	-34.41	-0.1229	1	290	1140	1429	None
MH_TE226483	290	OsMH_09T0342100.1	717	-33.76	-0.1367	1	290	381	670	None
MH_TE226483	290	OsMH_12T0304500.1	438	-42.81	-0.1886	59	290	1	232	None
MH_TE228057	274	OsMH_01T0632400-mRNA-1	2057	-26.57	-0.1107	1	274	635	908	None
MH_TE228057	274	OsMH_01T0632400-mRNA-3	2008	-26.57	-0.1107	1	274	586	859	None
MH_TE228057	274	OsMH_01T0632400-mRNA-2	1512	-27.4	-0.1058	1	274	590	863	None
MH_TE228057	274	OsMH_03T0113400-mRNA-1	2086	-31.59	-0.1289	1	274	1290	1563	None
MH_TE228057	274	OsMH_08T0345200.1	3378	-26.15	-0.1018	1	274	1391	1664	None
MH_TE228057	274	OsMH_08T0345200.2	3828	-26.15	-0.1018	1	274	1391	1664	None
MH_TE228057	274	OsMH_08T0345200.3	3956	-26.15	-0.1018	1	274	1391	1664	None
MH_TE228057	274	OsMH_11T0059700.1	2750	-27.33	-0.1237	1	274	958	1231	None
MH_TE228057	274	OsMH_11T0059700.2	3307	-27.33	-0.1237	1	274	958	1231	None
MH_TE228057	274	OsMH_11T0059700.3	2999	-27.33	-0.1237	1	274	958	1231	None
MH_TE231325	886	OsMH_03T0520000.1	816	-49.54	-0.1444	540	886	1	347	None
MH_TE231325	886	OsMH_03T0540200-mRNA-1	1904	-45.76	-0.1127	477	886	1	410	None
MH_TE231325	886	OsMH_04T0032400-mRNA-1	2625	-32.82	-0.1198	606	886	1	281	None
MH_TE231325	886	OsMH_04T0361700-mRNA-2	1944	-29.72	-0.1039	572	886	1	315	None
MH_TE231325	886	OsMH_08T0437800.2	1478	-26.99	-0.1134	614	886	1	273	None
MH_TE231325	886	OsMH_09T0210700.1	876	-42.7	-0.1193	512	886	1	375	None
MH_TE231325	886	OsMH_12T0166300.1	1825	-42.27	-0.1049	436	886	1	451	None
MH_TE232747	352	OsMH_02T0332900.1	318	-39.67	-0.1382	1	310	9	318	None
MH_TE232747	352	OsMH_07T0396400.1	2557	-39.38	-0.1169	1	352	1349	1700	None
MH_TE23337	549	OsMH_09T0010400.1	1254	-47.35	-0.1104	68	549	1	482	None
MH_TE23337	549	OsMH_09T0010400.2	1209	-47.35	-0.1104	68	549	1	482	None
MH_TE23337	549	OsMH_09T0010400.3	1477	-47.35	-0.1104	68	549	1	482	None
MH_TE233915	612	OsMH_01T0095000-mRNA-1	2126	-63.32	-0.1107	1	612	1383	1994	None
MH_TE233915	612	OsMH_01T0196600.3	957	-70.68	-0.1283	1	612	146	757	None
MH_TE233915	612	OsMH_01T0196600.2	684	-70.29	-0.1559	100	612	1	513	None
MH_TE233915	612	OsMH_01T0582400.1	2710	-71.24	-0.1174	1	612	1686	2297	None
MH_TE233915	612	OsMH_02T0442700.1	3202	-77.5	-0.1316	1	612	1596	2207	None
MH_TE233915	612	OsMH_03T0060000.1	750	-63.36	-0.16	194	612	1	419	None
MH_TE233915	612	OsMH_03T0586900.1	513	-62.92	-0.1362	96	608	1	513	None
MH_TE233915	612	OsMH_04T0371000-mRNA-1	1256	-57.86	-0.1391	162	612	1	451	None
MH_TE233915	612	OsMH_05T0026300.1	456	-60.53	-0.1379	155	610	1	456	None
MH_TE233915	612	OsMH_05T0241700-mRNA-1	2356	-69.67	-0.1152	1	612	1034	1645	None
MH_TE233915	612	OsMH_05T0454900.1	456	-47.36	-0.1152	135	590	1	456	None
MH_TE233915	612	OsMH_07T0481600-mRNA-7	2583	-60.84	-0.1028	1	612	632	1243	None
MH_TE233915	612	OsMH_08T0024400.1	1424	-87.43	-0.1469	1	612	70	681	None
MH_TE233915	612	OsMH_09T0342100.1	717	-76.93	-0.1396	1	588	130	717	None
MH_TE233915	612	OsMH_10T0364200-mRNA-1	4038	-63.45	-0.1056	1	612	2290	2901	None
MH_TE233915	612	OsMH_10T0364200-mRNA-2	3962	-63.45	-0.1056	1	612	2214	2825	None
MH_TE233915	612	OsMH_10T0364200-mRNA-4	4101	-63.45	-0.1056	1	612	2290	2901	None
MH_TE233915	612	OsMH_11T0059700.1	2750	-71.54	-0.1198	1	612	1504	2115	None
MH_TE233915	612	OsMH_11T0059700.2	3307	-71.54	-0.1198	1	612	2061	2672	None
MH_TE233915	612	OsMH_11T0059700.3	2999	-71.54	-0.1198	1	612	1753	2364	None
MH_TE233915	612	OsMH_11T0071800-mRNA-1	1964	-73.25	-0.132	1	612	369	980	None
MH_TE235299	368	OsMH_01T0038000.1	1833	-43.76	-0.1254	1	368	395	762	None
MH_TE235299	368	OsMH_01T0038000.2	1678	-43.76	-0.1254	1	368	395	762	None
MH_TE235299	368	OsMH_02T0464000.1	1837	-40.87	-0.1158	1	368	994	1361	None
MH_TE235309	1981	OsMH_02T0332900.1	318	-33.12	-0.1082	997	1314	1	318	None
MH_TE235900	274	OsMH_07T0396400.1	2557	-26.97	-0.1083	1	274	214	487	None
MH_TE236023	231	OsMH_02T0442700.1	3202	-24.81	-0.1093	1	231	1837	2067	None
MH_TE236023	231	OsMH_05T0241700-mRNA-1	2356	-30.84	-0.1713	1	231	924	1154	None
MH_TE236023	231	OsMH_09T0342100.1	717	-19.57	-0.1041	1	231	486	716	None
MH_TE236023	231	OsMH_11T0071800-mRNA-1	1964	-23.53	-0.1046	1	231	1010	1240	None
MH_TE236634	459	OsMH_02T0332900.1	318	-35.09	-0.1267	98	415	1	318	None
MH_TE241320	1777	OsMH_02T0332900.1	318	-32.2	-0.1258	1506	1777	1	272	None
MH_TE242035	225	OsMH_01T0038000.1	1833	-29.49	-0.1705	1	225	365	589	None
MH_TE242035	225	OsMH_01T0038000.2	1678	-29.49	-0.1705	1	225	365	589	None
MH_TE242035	225	OsMH_02T0464000.1	1837	-26.26	-0.1368	1	225	837	1061	None
MH_TE242035	225	OsMH_09T0303000.1	522	-22.17	-0.1192	1	225	41	265	None
MH_TE24246	331	OsMH_03T0167500.7	1864	-13.03	-0.2247	266	331	1	66	None
MH_TE24246	331	OsMH_03T0167500.5	2544	-13.03	-0.2247	266	331	1	66	None
MH_TE244225	274	OsMH_05T0241700-mRNA-1	2356	-19.2	-0.1315	1	274	1217	1490	None
MH_TE244225	274	OsMH_09T0216900-mRNA-1	1490	-23.28	-0.1361	1	274	1053	1326	None
MH_TE244225	274	OsMH_11T0071800-mRNA-1	1964	-25.13	-0.1047	1	274	282	555	None
MH_TE24629	1126	OsMH_02T0097600-mRNA-3	1132	-77.42	-0.1053	353	1126	1	774	None
MH_TE24629	1126	OsMH_03T0540200-mRNA-1	1904	-77.65	-0.1026	1	772	1133	1904	None
MH_TE24629	1126	OsMH_04T0361700-mRNA-2	1944	-71.58	-0.1064	431	1126	1	696	None
MH_TE248163	285	OsMH_02T0332900.1	318	-9.14	-0.1143	190	285	1	96	None
MH_TE248597	404	OsMH_01T0520600.1	1717	-19.43	-0.1963	234	404	1	171	None
MH_TE248597	404	OsMH_01T0520600.2	1702	-19.43	-0.1963	234	404	1	171	None
MH_TE248597	404	OsMH_01T0520600.3	2188	-19.43	-0.1963	234	404	1	171	None
MH_TE248597	404	OsMH_08T0437800.2	1478	-14.87	-0.1005	189	404	1	216	None
MH_TE251310	1873	OsMH_01T0478100.1	1288	-99.75	-0.109	1	1014	275	1288	None
MH_TE251310	1873	OsMH_03T0586900.1	513	-84.54	-0.1834	240	752	1	513	None
MH_TE253799	343	OsMH_02T0018000.1	1380	-34.56	-0.1156	1	343	470	812	None
MH_TE254755	393	OsMH_03T0113400-mRNA-1	2086	-39	-0.1105	1	393	1407	1799	None
MH_TE254755	393	OsMH_08T0024400.1	1424	-36.88	-0.1057	1	393	790	1182	None
MH_TE254755	393	OsMH_10T0364200-mRNA-2	3962	-23.63	-0.1199	1	253	3710	3962	None
MH_TE254755	393	OsMH_10T0364200-mRNA-3	1751	-23.63	-0.1199	1	253	1499	1751	None
MH_TE254766	486	OsMH_01T0520600.1	1717	-45.69	-0.1031	1	486	711	1196	None
MH_TE254766	486	OsMH_01T0520600.2	1702	-45.69	-0.1031	1	486	696	1181	None
MH_TE254766	486	OsMH_01T0520600.3	2188	-45.69	-0.1031	1	486	1182	1667	None
MH_TE254766	486	OsMH_01T0632400-mRNA-1	2057	-50.72	-0.11	1	486	858	1343	None
MH_TE254766	486	OsMH_01T0632400-mRNA-3	2008	-51.9	-0.1093	1	486	451	936	None
MH_TE254766	486	OsMH_01T0632400-mRNA-2	1512	-50.76	-0.118	1	486	397	882	None
MH_TE254766	486	OsMH_02T0097600-mRNA-2	1150	-46.32	-0.1135	1	486	208	693	None
MH_TE254766	486	OsMH_02T0097600-mRNA-3	1132	-47.43	-0.1103	1	486	592	1077	None
MH_TE254766	486	OsMH_02T0097600-mRNA-1	1114	-46.32	-0.1135	1	486	172	657	None
MH_TE254766	486	OsMH_03T0113400-mRNA-1	2086	-49.48	-0.1035	1	486	1287	1772	None
MH_TE254766	486	OsMH_03T0184700-mRNA-1	4375	-47.99	-0.1135	1	486	3612	4097	None
MH_TE254766	486	OsMH_03T0540200-mRNA-1	1904	-50.34	-0.1131	11	486	1	476	None
MH_TE254766	486	OsMH_03T0556900.1	1867	-52.32	-0.1083	1	486	766	1251	None
MH_TE254766	486	OsMH_05T0383200-mRNA-1	2531	-52.55	-0.1145	1	486	1957	2442	None
MH_TE254766	486	OsMH_05T0383200-mRNA-2	3044	-49.81	-0.1036	1	486	1200	1685	None
MH_TE254766	486	OsMH_08T0076800-mRNA-1	3169	-50.15	-0.1038	1	486	1719	2204	None
MH_TE254766	486	OsMH_08T0076800-mRNA-2	3075	-50.15	-0.1038	1	486	1755	2240	None
MH_TE254766	486	OsMH_08T0076800-mRNA-3	3297	-50.15	-0.1038	1	486	1847	2332	None
MH_TE254766	486	OsMH_08T0437800.1	1646	-37.88	-0.1302	144	486	1	343	None
MH_TE254766	486	OsMH_09T0210700.1	876	-55.67	-0.131	1	486	71	556	None
MH_TE254766	486	OsMH_11T0059700.1	2750	-47.8	-0.1002	1	486	844	1329	None
MH_TE254766	486	OsMH_11T0059700.2	3307	-47.8	-0.1002	1	486	844	1329	None
MH_TE254766	486	OsMH_11T0059700.3	2999	-47.8	-0.1002	1	486	844	1329	None
MH_TE254766	486	OsMH_12T0166300.1	1825	-47.54	-0.1038	1	486	128	613	None
MH_TE257597	224	OsMH_01T0038000.1	1833	-19.99	-0.1075	1	224	591	814	None
MH_TE257597	224	OsMH_01T0038000.2	1678	-19.99	-0.1075	1	224	591	814	None
MH_TE25905	376	OsMH_02T0438800.5	2291	-23.66	-0.1024	1	250	2042	2291	None
MH_TE261541	230	OsMH_04T0033300-mRNA-1	4147	-11.62	-0.1128	1	230	1837	2066	None
MH_TE261568	640	OsMH_01T0582400.1	2710	-66.95	-0.1123	1	640	1786	2425	None
MH_TE261568	640	OsMH_04T0371000-mRNA-1	1256	-44.85	-0.1323	1	390	867	1256	None
MH_TE266317	4201	OsMH_03T0586900.1	513	-70.83	-0.1386	885	1397	1	513	None
MH_TE266317	4201	OsMH_05T0026300.1	456	-71.5	-0.1589	783	1238	1	456	None
MH_TE266317	4201	OsMH_12T0304500.1	438	-61.51	-0.1493	784	1221	1	438	None
MH_TE266839	258	OsMH_01T0632400-mRNA-3	2008	-22.76	-0.1059	1	258	1232	1489	None
MH_TE266839	258	OsMH_01T0632400-mRNA-2	1512	-24.75	-0.1081	1	258	738	995	None
MH_TE266839	258	OsMH_03T0113400-mRNA-1	2086	-24.29	-0.1012	1	258	1644	1901	None
MH_TE268895	348	OsMH_01T0038000.1	1833	-73.74	-0.2214	1	348	242	589	None
MH_TE268895	348	OsMH_01T0038000.2	1678	-73.74	-0.2214	1	348	242	589	None
MH_TE268895	348	OsMH_02T0464000.1	1837	-52.69	-0.1652	1	348	632	979	None
MH_TE268895	348	OsMH_09T0303000.1	522	-47.1	-0.1406	1	348	144	491	None
MH_TE269990	533	OsMH_03T0184700-mRNA-1	4375	-70.19	-0.1418	1	533	3688	4220	None
MH_TE269990	533	OsMH_03T0184700-mRNA-2	4115	-52.58	-0.1017	1	533	103	635	None
MH_TE271804	3198	OsMH_01T0196600.1	760	-66.89	-0.1018	1890	2649	1	760	None
MH_TE271804	3198	OsMH_01T0196600.2	684	-67.08	-0.1026	1849	2532	1	684	None
MH_TE271804	3198	OsMH_03T0060000.1	750	-71.08	-0.1027	1627	2376	1	750	None
MH_TE271804	3198	OsMH_03T0586900.1	513	-85.83	-0.1745	2045	2557	1	513	None
MH_TE271804	3198	OsMH_05T0026300.1	456	-75.47	-0.1704	1933	2388	1	456	None
MH_TE271804	3198	OsMH_09T0314400.1	495	-88.44	-0.1842	1927	2421	1	495	None
MH_TE271804	3198	OsMH_10T0375000.1	639	-87.32	-0.1402	2105	2743	1	639	None
MH_TE27185	393	OsMH_09T0010400.1	1254	-45.99	-0.1201	1	393	802	1194	None
MH_TE27185	393	OsMH_09T0010400.2	1209	-45.99	-0.1201	1	393	757	1149	None
MH_TE27185	393	OsMH_09T0010400.3	1477	-45.99	-0.1201	1	393	1025	1417	None
MH_TE27577	265	OsMH_01T0484900.1	1422	-29.84	-0.1281	1	265	1074	1338	None
MH_TE27577	265	OsMH_01T0557100.1	708	-28.92	-0.1157	1	265	317	581	None
MH_TE27577	265	OsMH_01T0668900-mRNA-1	1260	-29.65	-0.136	1	265	889	1153	None
MH_TE27577	265	OsMH_02T0045000.1	1723	-23.4	-0.1045	1	265	42	306	None
MH_TE27577	265	OsMH_02T0484600.1	1888	-31.83	-0.131	1	265	694	958	None
MH_TE27577	265	OsMH_02T0511900-mRNA-1	1528	-25.1	-0.1046	1	265	347	611	None
MH_TE27577	265	OsMH_05T0034100.1	1980	-31.33	-0.13	1	265	956	1220	None
MH_TE27577	265	OsMH_05T0221000.1	1828	-34.52	-0.1354	1	265	341	605	None
MH_TE27577	265	OsMH_06T0377800.1	1585	-27.77	-0.1143	1	265	263	527	None
MH_TE27577	265	OsMH_06T0377800.2	1389	-26.92	-0.1108	1	265	203	467	None
MH_TE27577	265	OsMH_06T0427900.1	888	-26.11	-0.1166	1	265	415	679	None
MH_TE277861	3220	OsMH_01T0038000.1	1833	-147.67	-0.1033	1746	3220	1	1475	None
MH_TE277861	3220	OsMH_02T0464000.1	1837	-140.32	-0.1078	1890	3220	1	1331	None
MH_TE277861	3220	OsMH_09T0303000.1	522	-74.21	-0.1458	2601	3122	1	522	None
MH_TE281322	997	OsMH_03T0586900.1	513	-62.26	-0.1265	494	997	1	504	None
MH_TE281322	997	OsMH_11T0261700.1	2465	-98.9	-0.101	1	997	510	1506	None
MH_TE281882	249	OsMH_03T0589600.1	2106	-23.87	-0.1075	1	249	1735	1983	None
MH_TE281882	249	OsMH_08T0029700.1	3173	-22.25	-0.1007	1	249	1457	1705	None
MH_TE282592	429	OsMH_01T0038000.1	1833	-51.54	-0.1302	1	429	328	756	None
MH_TE282592	429	OsMH_01T0038000.2	1678	-51.54	-0.1302	1	429	328	756	None
MH_TE282592	429	OsMH_02T0464000.1	1837	-45.99	-0.1111	1	429	462	890	None
MH_TE282780	441	OsMH_01T0582400.1	2710	-43.05	-0.103	1	441	356	796	None
MH_TE282780	441	OsMH_05T0241700-mRNA-1	2356	-41.75	-0.1096	1	441	1003	1443	None
MH_TE282780	441	OsMH_09T0342100.1	717	-45.33	-0.1117	1	441	101	541	None
MH_TE283644	478	OsMH_02T0442700.1	3202	-59.63	-0.1316	1	478	550	1027	None
MH_TE283644	478	OsMH_11T0071800-mRNA-1	1964	-49.8	-0.1051	1	478	581	1058	None
MH_TE284215	215	OsMH_01T0520600.1	1717	-16.13	-0.1792	1	215	925	1139	None
MH_TE284215	215	OsMH_01T0520600.2	1702	-16.13	-0.1792	1	215	910	1124	None
MH_TE284215	215	OsMH_01T0520600.3	2188	-16.13	-0.1792	1	215	1396	1610	None
MH_TE284215	215	OsMH_01T0632400-mRNA-1	2057	-14.65	-0.1928	1	215	1153	1367	None
MH_TE284215	215	OsMH_01T0632400-mRNA-3	2008	-14.65	-0.1928	1	215	1153	1367	None
MH_TE284215	215	OsMH_02T0097600-mRNA-1	1114	-19.64	-0.1079	1	215	839	1053	None
MH_TE284215	215	OsMH_02T0378300.1	1404	-16.65	-0.1198	1	215	1132	1346	None
MH_TE284215	215	OsMH_03T0025800.1	3062	-14.35	-0.127	1	115	2948	3062	None
MH_TE284215	215	OsMH_03T0025800.2	3561	-14.35	-0.127	1	115	3447	3561	None
MH_TE284215	215	OsMH_03T0025800.3	3669	-14.35	-0.127	1	115	3555	3669	None
MH_TE284215	215	OsMH_03T0113400-mRNA-1	2086	-17.98	-0.1249	1	215	1053	1267	None
MH_TE284215	215	OsMH_03T0184700-mRNA-1	4375	-15.48	-0.1114	1	215	627	841	None
MH_TE284215	215	OsMH_03T0184700-mRNA-2	4115	-15.48	-0.1114	1	215	358	572	None
MH_TE284215	215	OsMH_03T0424900.1	1813	-18.33	-0.1036	1	215	970	1184	None
MH_TE284215	215	OsMH_04T0032400-mRNA-1	2625	-17.31	-0.1202	1	199	2427	2625	None
MH_TE284215	215	OsMH_04T0032400-mRNA-2	2553	-17.31	-0.1202	1	199	2355	2553	None
MH_TE284215	215	OsMH_04T0361700-mRNA-2	1944	-15.47	-0.1394	1	215	1703	1917	None
MH_TE284215	215	OsMH_04T0361700-mRNA-1	2089	-14.6	-0.1377	1	215	1661	1875	None
MH_TE284215	215	OsMH_04T0361700-mRNA-3	2131	-14.6	-0.1377	1	215	1703	1917	None
MH_TE284215	215	OsMH_11T0059700.1	2750	-16.23	-0.1364	1	215	994	1208	None
MH_TE284215	215	OsMH_11T0059700.2	3307	-16.23	-0.1364	1	215	994	1208	None
MH_TE284215	215	OsMH_11T0059700.3	2999	-16.23	-0.1364	1	215	994	1208	None
MH_TE284215	215	OsMH_12T0166300.1	1825	-15.42	-0.2409	1	215	142	356	None
MH_TE286803	455	OsMH_01T0038000.1	1833	-84.71	-0.1979	1	455	447	901	None
MH_TE286803	455	OsMH_01T0038000.2	1678	-84.71	-0.1979	1	455	447	901	None
MH_TE286803	455	OsMH_02T0464000.1	1837	-66.71	-0.1548	1	455	764	1218	None
MH_TE286803	455	OsMH_09T0303000.1	522	-55.55	-0.1268	1	455	4	458	None
MH_TE286857	826	OsMH_01T0038000.1	1833	-83.58	-0.1066	1	826	791	1616	None
MH_TE286857	826	OsMH_01T0038000.2	1678	-83.58	-0.1066	1	826	636	1461	None
MH_TE289867	1070	OsMH_04T0361700-mRNA-1	2089	-52.77	-0.1183	606	1070	1	465	None
MH_TE289867	1070	OsMH_04T0361700-mRNA-3	2131	-52.77	-0.1183	606	1070	1	465	None
MH_TE289868	754	OsMH_01T0520600.1	1717	-71.46	-0.1025	57	754	1	698	None
MH_TE289868	754	OsMH_01T0520600.2	1702	-71.46	-0.1025	57	754	1	698	None
MH_TE289868	754	OsMH_01T0520600.3	2188	-71.46	-0.1025	57	754	1	698	None
MH_TE289868	754	OsMH_01T0632400-mRNA-1	2057	-89.52	-0.1259	1	754	190	943	None
MH_TE289868	754	OsMH_01T0632400-mRNA-3	2008	-86.98	-0.1171	1	754	1050	1803	None
MH_TE289868	754	OsMH_01T0632400-mRNA-2	1512	-90.95	-0.1276	1	754	252	1005	None
MH_TE289868	754	OsMH_02T0097600-mRNA-3	1132	-77.39	-0.1056	1	754	284	1037	None
MH_TE289868	754	OsMH_02T0378300.1	1404	-97.98	-0.1386	1	754	573	1326	None
MH_TE289868	754	OsMH_03T0113400-mRNA-1	2086	-90.92	-0.1225	1	754	1174	1927	None
MH_TE289868	754	OsMH_03T0184700-mRNA-1	4375	-84.2	-0.122	1	754	363	1116	None
MH_TE289868	754	OsMH_03T0184700-mRNA-2	4115	-81.65	-0.1136	1	754	121	874	None
MH_TE289868	754	OsMH_03T0520000.1	816	-90.11	-0.1388	86	754	1	669	None
MH_TE289868	754	OsMH_03T0540200-mRNA-1	1904	-78.01	-0.1037	1	754	1062	1815	None
MH_TE289868	754	OsMH_03T0556900.1	1867	-87.88	-0.1184	1	754	1056	1809	None
MH_TE289868	754	OsMH_05T0383200-mRNA-1	2531	-90.72	-0.1244	1	754	1754	2507	None
MH_TE289868	754	OsMH_05T0383200-mRNA-2	3044	-83.02	-0.1136	1	754	1877	2630	None
MH_TE289868	754	OsMH_08T0076800-mRNA-1	3169	-92.53	-0.1244	1	754	368	1121	None
MH_TE289868	754	OsMH_08T0076800-mRNA-2	3075	-86.82	-0.1191	1	754	1631	2384	None
MH_TE289868	754	OsMH_08T0076800-mRNA-3	3297	-92.53	-0.1244	1	754	368	1121	None
MH_TE289868	754	OsMH_08T0076800-mRNA-4	2620	-81.1	-0.1096	1	754	366	1119	None
MH_TE289868	754	OsMH_09T0210700.1	876	-94.07	-0.1275	1	754	61	814	None
MH_TE289868	754	OsMH_11T0059700.1	2750	-78.97	-0.1063	1	754	1198	1951	None
MH_TE289868	754	OsMH_11T0059700.2	3307	-78.97	-0.1063	1	754	1755	2508	None
MH_TE289868	754	OsMH_11T0059700.3	2999	-78.97	-0.1063	1	754	1447	2200	None
MH_TE290261	3209	OsMH_09T0303000.1	522	-50.4	-0.114	965	1486	1	522	None
MH_TE290406	525	OsMH_01T0095000-mRNA-1	2126	-52.76	-0.1132	29	525	1	497	None
MH_TE290406	525	OsMH_01T0196600.2	684	-53.94	-0.1092	24	525	1	502	None
MH_TE290406	525	OsMH_01T0582400.1	2710	-68.62	-0.1364	1	525	303	827	None
MH_TE290406	525	OsMH_02T0438800.1	1579	-50.51	-0.1059	36	525	1	490	None
MH_TE290406	525	OsMH_02T0438800.3	1723	-48.89	-0.168	94	525	1	432	None
MH_TE290406	525	OsMH_02T0438800.4	1664	-48.89	-0.168	94	525	1	432	None
MH_TE290406	525	OsMH_02T0438800.5	2291	-48.89	-0.168	94	525	1	432	None
MH_TE290406	525	OsMH_02T0438800.2	1215	-50.06	-0.1599	184	525	1	342	None
MH_TE290406	525	OsMH_03T0060000.1	750	-50.2	-0.102	1	506	245	750	None
MH_TE290406	525	OsMH_04T0033300-mRNA-1	4147	-62.5	-0.1414	1	525	2306	2830	None
MH_TE290406	525	OsMH_05T0026300.1	456	-63.83	-0.2135	202	525	1	324	None
MH_TE290406	525	OsMH_05T0241700-mRNA-1	2356	-76.04	-0.1846	1	525	772	1296	None
MH_TE290406	525	OsMH_05T0308000.1	2163	-50.47	-0.1124	1	464	1700	2163	None
MH_TE290406	525	OsMH_06T0341100.1	1436	-56.68	-0.1503	125	525	1	401	None
MH_TE290406	525	OsMH_06T0385600.1	591	-40.84	-0.105	115	525	1	411	None
MH_TE290406	525	OsMH_09T0216900-mRNA-1	1490	-52.24	-0.1256	99	525	1	427	None
MH_TE290406	525	OsMH_10T0364200-mRNA-1	4038	-55.82	-0.1088	1	520	3519	4038	None
MH_TE290406	525	OsMH_10T0364200-mRNA-2	3962	-55.04	-0.198	1	357	3606	3962	None
MH_TE290406	525	OsMH_10T0364200-mRNA-3	1751	-55.04	-0.198	1	357	1395	1751	None
MH_TE290406	525	OsMH_10T0364200-mRNA-4	4101	-55.82	-0.1088	1	520	3582	4101	None
MH_TE290406	525	OsMH_10T0375000.1	639	-48.03	-0.14	1	371	269	639	None
MH_TE290406	525	OsMH_11T0071800-mRNA-1	1964	-62.5	-0.1278	1	525	810	1334	None
MH_TE290437	382	OsMH_01T0196600.3	957	-18.81	-0.2766	308	382	1	75	None
MH_TE290437	382	OsMH_05T0454900.1	456	-16.91	-0.2524	285	382	1	98	None
MH_TE290437	382	OsMH_06T0471400.1	627	-10.95	-0.1043	254	382	1	129	None
MH_TE290632	269	OsMH_05T0308000.1	2163	-25.14	-0.1002	1	269	27	295	None
MH_TE290632	269	OsMH_07T0481600-mRNA-7	2583	-20.69	-0.1137	1	269	837	1105	None
MH_TE290632	269	OsMH_10T0364200-mRNA-1	4038	-25.32	-0.1021	1	269	2423	2691	None
MH_TE290632	269	OsMH_10T0364200-mRNA-2	3962	-25.32	-0.1021	1	269	2347	2615	None
MH_TE290632	269	OsMH_10T0364200-mRNA-3	1751	-19.22	-0.1012	52	269	1	218	None
MH_TE290632	269	OsMH_10T0364200-mRNA-4	4101	-25.32	-0.1021	1	269	2423	2691	None
MH_TE290632	269	OsMH_10T0375000.1	639	-19.29	-0.1015	1	201	439	639	None
MH_TE290632	269	OsMH_11T0071800-mRNA-1	1964	-29.63	-0.1127	1	269	178	446	None
MH_TE290632	269	OsMH_12T0304500.1	438	-20.2	-0.108	1	207	232	438	None
MH_TE291498	205	OsMH_08T0029700.1	3173	-18.61	-0.1121	1	205	1287	1491	None
MH_TE295347	227	OsMH_01T0095000-mRNA-1	2126	-22.75	-0.1011	1	227	1654	1880	None
MH_TE295347	227	OsMH_01T0196600.3	957	-22.55	-0.1039	1	227	343	569	None
MH_TE295347	227	OsMH_01T0196600.1	760	-22.55	-0.1039	1	227	263	489	None
MH_TE295347	227	OsMH_01T0196600.2	684	-22.55	-0.1039	1	227	314	540	None
MH_TE295347	227	OsMH_01T0307300-mRNA-1	2097	-17.51	-0.1068	1	227	1325	1551	None
MH_TE295347	227	OsMH_01T0307300-mRNA-2	1719	-18.45	-0.1066	1	227	947	1173	None
MH_TE295347	227	OsMH_02T0089300-mRNA-1	1602	-19.74	-0.1097	1	227	808	1034	None
MH_TE295347	227	OsMH_02T0442700.1	3202	-23.33	-0.1326	1	227	1330	1556	None
MH_TE295347	227	OsMH_03T0060000.1	750	-23.23	-0.1216	1	227	57	283	None
MH_TE295347	227	OsMH_04T0033300-mRNA-1	4147	-25.65	-0.1276	1	227	1091	1317	None
MH_TE295347	227	OsMH_04T0371000-mRNA-1	1256	-23.9	-0.1122	1	227	109	335	None
MH_TE295347	227	OsMH_05T0026300.1	456	-23.01	-0.1151	1	227	39	265	None
MH_TE295347	227	OsMH_05T0308000.1	2163	-25.2	-0.1151	1	227	49	275	None
MH_TE295347	227	OsMH_06T0471400.1	627	-22.36	-0.1278	1	227	236	462	None
MH_TE295347	227	OsMH_07T0141900.3	1992	-21.27	-0.1137	10	227	1	218	None
MH_TE295347	227	OsMH_07T0141900.1	1796	-21.27	-0.1137	10	227	1	218	None
MH_TE295347	227	OsMH_07T0141900.2	1900	-21.27	-0.1137	10	227	1	218	None
MH_TE295347	227	OsMH_07T0481600-mRNA-1	5538	-21.5	-0.1208	1	227	4068	4294	None
MH_TE295347	227	OsMH_07T0481600-mRNA-2	5502	-21.5	-0.1208	1	227	4068	4294	None
MH_TE295347	227	OsMH_07T0481600-mRNA-3	5466	-20.8	-0.1045	1	227	3435	3661	None
MH_TE295347	227	OsMH_07T0481600-mRNA-4	5636	-21.5	-0.1208	1	227	4068	4294	None
MH_TE295347	227	OsMH_07T0481600-mRNA-5	6220	-21.5	-0.1208	1	227	4068	4294	None
MH_TE295347	227	OsMH_07T0481600-mRNA-6	2948	-20.8	-0.1045	1	227	913	1139	None
MH_TE295347	227	OsMH_07T0481600-mRNA-7	2583	-20.12	-0.1076	1	227	529	755	None
MH_TE295347	227	OsMH_07T0481600-mRNA-8	6160	-20.8	-0.1045	1	227	913	1139	None
MH_TE295347	227	OsMH_08T0024400.1	1424	-27.79	-0.1376	1	227	760	986	None
MH_TE295347	227	OsMH_09T0216900-mRNA-1	1490	-23.09	-0.1366	1	227	60	286	None
MH_TE295347	227	OsMH_09T0342100.1	717	-28.96	-0.2161	75	227	1	153	None
MH_TE295347	227	OsMH_10T0240800.1	1260	-16.67	-0.1097	1	227	119	345	None
MH_TE295347	227	OsMH_10T0375000.1	639	-25.19	-0.1456	1	219	421	639	None
MH_TE295347	227	OsMH_11T0057100.1	1027	-20.48	-0.128	1	227	519	745	None
MH_TE295579	336	OsMH_01T0038000.1	1833	-31.17	-0.1009	1	336	831	1166	None
MH_TE295579	336	OsMH_01T0038000.2	1678	-31.92	-0.112	1	336	831	1166	None
MH_TE297538	594	OsMH_01T0095000-mRNA-1	2126	-69.2	-0.122	1	594	1421	2014	None
MH_TE297538	594	OsMH_03T0060000.1	750	-68.63	-0.156	1	495	256	750	None
MH_TE297538	594	OsMH_05T0308000.1	2163	-59.3	-0.1165	1	525	1639	2163	None
MH_TE297538	594	OsMH_07T0481600-mRNA-1	5538	-59.29	-0.1022	1	594	4799	5392	None
MH_TE297538	594	OsMH_07T0481600-mRNA-2	5502	-59.29	-0.1022	1	594	4763	5356	None
MH_TE297538	594	OsMH_07T0481600-mRNA-3	5466	-69.62	-0.1192	1	594	842	1435	None
MH_TE297538	594	OsMH_07T0481600-mRNA-4	5636	-59.29	-0.1022	1	594	4897	5490	None
MH_TE297538	594	OsMH_07T0481600-mRNA-5	6220	-59.29	-0.1022	1	594	5481	6074	None
MH_TE297538	594	OsMH_07T0481600-mRNA-6	2948	-59.29	-0.1022	1	594	2209	2802	None
MH_TE297538	594	OsMH_07T0481600-mRNA-7	2583	-59.29	-0.1022	1	594	1844	2437	None
MH_TE297538	594	OsMH_07T0481600-mRNA-8	6160	-59.29	-0.1022	1	594	5421	6014	None
MH_TE297538	594	OsMH_10T0375000.1	639	-69.64	-0.1424	1	525	115	639	None
MH_TE297538	594	OsMH_11T0057100.1	1027	-65.19	-0.1128	1	594	256	849	None
MH_TE297540	416	OsMH_09T0010400.1	1254	-33.68	-0.1161	1	416	731	1146	None
MH_TE297540	416	OsMH_09T0010400.2	1209	-33.68	-0.1161	1	416	686	1101	None
MH_TE297540	416	OsMH_09T0010400.3	1477	-33.68	-0.1161	1	416	954	1369	None
MH_TE30052	675	OsMH_03T0113400-mRNA-1	2086	-71.46	-0.1068	1	675	1185	1859	None
MH_TE30052	675	OsMH_03T0520000.1	816	-65.1	-0.1078	62	675	1	614	None
MH_TE30052	675	OsMH_12T0166300.1	1825	-45.83	-0.1178	234	675	1	442	None
MH_TE30379	218	OsMH_09T0245000-mRNA-1	5491	-22.77	-0.1049	1	218	3600	3817	None
MH_TE30379	218	OsMH_09T0245000-mRNA-2	5464	-22.77	-0.1049	1	218	3573	3790	None
MH_TE30379	218	OsMH_09T0245000-mRNA-3	5371	-21.46	-0.1022	1	218	131	348	None
MH_TE30379	218	OsMH_09T0245000-mRNA-4	5326	-22.77	-0.1049	1	218	3435	3652	None
MH_TE30379	218	OsMH_09T0245000-mRNA-5	5308	-22.77	-0.1049	1	218	3417	3634	None
MH_TE32099	281	OsMH_09T0010400.1	1254	-31.27	-0.1384	1	281	851	1131	None
MH_TE32099	281	OsMH_09T0010400.2	1209	-31.27	-0.1384	1	281	806	1086	None
MH_TE32099	281	OsMH_09T0010400.3	1477	-31.27	-0.1384	1	281	1074	1354	None
MH_TE33129	266	OsMH_03T0060000.1	750	-14.79	-0.5916	1	50	701	750	None
MH_TE33129	266	OsMH_10T0375000.1	639	-11.87	-0.7913	1	108	532	639	None
MH_TE33437	717	OsMH_05T0454900.1	456	-12.96	-0.1098	581	717	1	137	None
MH_TE33595	1309	OsMH_10T0307600.1	642	-94	-0.1483	74	715	1	642	None
MH_TE33788	481	OsMH_10T0375000.1	639	-15.71	-0.1114	213	481	1	269	None
MH_TE34427	637	OsMH_01T0038000.1	1833	-64.25	-0.1052	1	637	135	771	None
MH_TE34427	637	OsMH_01T0038000.2	1678	-64.25	-0.1052	1	637	135	771	None
MH_TE34430	822	OsMH_09T0303000.1	522	-55.29	-0.1076	260	781	1	522	None
MH_TE34444	766	OsMH_09T0216900-mRNA-1	1490	-35.84	-0.1308	458	766	1	309	None
MH_TE35706	2359	OsMH_09T0303000.1	522	-54.15	-0.1626	1	435	88	522	None
MH_TE38766	426	OsMH_01T0038000.1	1833	-59.7	-0.1446	1	426	1098	1523	None
MH_TE38766	426	OsMH_01T0038000.2	1678	-59.7	-0.1446	1	426	943	1368	None
MH_TE38766	426	OsMH_02T0464000.1	1837	-44.42	-0.1111	1	426	1137	1562	None
MH_TE38766	426	OsMH_09T0303000.1	522	-42.52	-0.1292	43	426	1	384	None
MH_TE39999	1165	OsMH_01T0557100.1	708	-33.64	-0.1197	843	1165	1	323	None
MH_TE40000	255	OsMH_01T0484900.1	1422	-32.6	-0.1411	1	255	238	492	None
MH_TE40000	255	OsMH_01T0557100.1	708	-25.8	-0.1675	63	255	1	193	None
MH_TE40000	255	OsMH_01T0668900-mRNA-1	1260	-32.91	-0.145	1	255	954	1208	None
MH_TE40000	255	OsMH_02T0511900-mRNA-1	1528	-25.82	-0.1063	1	255	229	483	None
MH_TE40000	255	OsMH_03T0188600.1	1758	-35.78	-0.1516	1	255	663	917	None
MH_TE40000	255	OsMH_05T0034100.1	1980	-31.74	-0.1603	1	255	512	766	None
MH_TE40000	255	OsMH_05T0221000.1	1828	-35.43	-0.1458	1	255	656	910	None
MH_TE40000	255	OsMH_06T0377800.1	1585	-30.48	-0.1379	1	255	206	460	None
MH_TE40000	255	OsMH_06T0377800.2	1389	-30.48	-0.1379	1	255	146	400	None
MH_TE4127	375	OsMH_01T0520600.1	1717	-25.35	-0.1378	1	186	1532	1717	None
MH_TE4127	375	OsMH_01T0520600.2	1702	-25.35	-0.1378	1	186	1517	1702	None
MH_TE4127	375	OsMH_01T0520600.3	2188	-25.35	-0.1378	1	186	2003	2188	None
MH_TE47290	3331	OsMH_01T0038000.1	1833	-119.58	-0.1075	2179	3331	1	1153	None
MH_TE47290	3331	OsMH_01T0038000.2	1678	-119.58	-0.1075	2179	3331	1	1153	None
MH_TE47290	3331	OsMH_09T0303000.1	522	-52.28	-0.1021	2377	2898	1	522	None
MH_TE47756	339	OsMH_02T0018000.1	1380	-83.6	-0.2526	1	339	489	827	None
MH_TE47756	339	OsMH_03T0589600.1	2106	-57.56	-0.1744	1	339	1418	1756	None
MH_TE47756	339	OsMH_07T0390800-mRNA-1	1620	-33.35	-0.1263	59	339	1	281	None
MH_TE47756	339	OsMH_07T0390800-mRNA-2	1720	-28.72	-0.1026	1	339	138	476	None
MH_TE47756	339	OsMH_08T0029700.1	3173	-67.23	-0.2019	1	339	1349	1687	None
MH_TE47756	339	OsMH_09T0210600.1	441	-22.33	-0.1151	131	339	1	209	None
MH_TE49283	757	OsMH_05T0398400-mRNA-1	5170	-35.34	-0.1125	1	376	4795	5170	None
MH_TE49283	757	OsMH_05T0398400-mRNA-2	5035	-35.34	-0.1125	1	376	4660	5035	None
MH_TE49283	757	OsMH_05T0398400-mRNA-3	5533	-35.34	-0.1125	1	376	5158	5533	None
MH_TE49283	757	OsMH_05T0398400-mRNA-4	5461	-35.34	-0.1125	1	376	5086	5461	None
MH_TE52752	845	OsMH_01T0038000.1	1833	-79.33	-0.1032	1	845	333	1177	None
MH_TE52752	845	OsMH_09T0303000.1	522	-49.69	-0.1124	1	496	27	522	None
MH_TE52760	338	OsMH_01T0582400.1	2710	-41.22	-0.1309	1	338	401	738	None
MH_TE52760	338	OsMH_03T0215100.1	1224	-29.95	-0.1002	1	338	206	543	None
MH_TE52760	338	OsMH_03T0215100.2	1221	-29.95	-0.1002	1	338	206	543	None
MH_TE52760	338	OsMH_03T0215100.4	1352	-29.95	-0.1002	1	338	206	543	None
MH_TE52760	338	OsMH_03T0215100.5	1523	-29.95	-0.1002	1	338	206	543	None
MH_TE52760	338	OsMH_05T0026300.1	456	-33.28	-0.1018	1	338	7	344	None
MH_TE52760	338	OsMH_08T0024400.1	1424	-48.01	-0.1437	1	338	318	655	None
MH_TE52760	338	OsMH_09T0342100.1	717	-36.81	-0.1099	1	338	249	586	None
MH_TE52760	338	OsMH_10T0364200-mRNA-1	4038	-35.91	-0.1102	1	338	1217	1554	None
MH_TE52760	338	OsMH_10T0364200-mRNA-2	3962	-36.13	-0.1374	2	338	1	337	None
MH_TE52760	338	OsMH_10T0364200-mRNA-3	1751	-36.13	-0.1374	2	338	1	337	None
MH_TE52760	338	OsMH_10T0364200-mRNA-4	4101	-35.91	-0.1102	1	338	1280	1617	None
MH_TE54465	212	OsMH_02T0404500.1	1122	-15.89	-0.1074	1	212	367	578	None
MH_TE55324	239	OsMH_01T0095000-mRNA-1	2126	-36.14	-0.2802	1	239	172	410	None
MH_TE55324	239	OsMH_01T0196600.3	957	-38.42	-0.2247	1	239	496	734	None
MH_TE55324	239	OsMH_01T0196600.1	760	-32.85	-0.1507	1	239	288	526	None
MH_TE55324	239	OsMH_01T0196600.2	684	-38.42	-0.2247	1	239	252	490	None
MH_TE55324	239	OsMH_01T0307300-mRNA-1	2097	-24.6	-0.1206	1	239	1565	1803	None
MH_TE55324	239	OsMH_01T0307300-mRNA-2	1719	-24.6	-0.1206	1	239	1187	1425	None
MH_TE55324	239	OsMH_01T0582400.1	2710	-40.09	-0.1728	1	239	387	625	None
MH_TE55324	239	OsMH_03T0060000.1	750	-34.27	-0.1484	1	239	367	605	None
MH_TE55324	239	OsMH_04T0033300-mRNA-1	4147	-40.44	-0.1838	1	239	2886	3124	None
MH_TE55324	239	OsMH_04T0371000-mRNA-1	1256	-28.17	-0.1707	1	239	132	370	None
MH_TE55324	239	OsMH_05T0026300.1	456	-41.59	-0.1865	1	239	184	422	None
MH_TE55324	239	OsMH_05T0241700-mRNA-1	2356	-47.18	-0.2457	1	239	865	1103	None
MH_TE55324	239	OsMH_05T0308000.1	2163	-41.55	-0.2164	1	239	1771	2009	None
MH_TE55324	239	OsMH_06T0341100.1	1436	-35	-0.1591	1	239	119	357	None
MH_TE55324	239	OsMH_07T0351800.1	1659	-26.55	-0.1289	1	239	208	446	None
MH_TE55324	239	OsMH_09T0216900-mRNA-1	1490	-47.26	-0.234	1	239	114	352	None
MH_TE55324	239	OsMH_10T0364200-mRNA-1	4038	-36.01	-0.2417	87	239	1	153	None
MH_TE55324	239	OsMH_10T0364200-mRNA-2	3962	-35.13	-0.2491	84	239	1	156	None
MH_TE55324	239	OsMH_10T0364200-mRNA-3	1751	-35.13	-0.2491	84	239	1	156	None
MH_TE55324	239	OsMH_10T0364200-mRNA-4	4101	-36.01	-0.2417	87	239	1	153	None
MH_TE55977	719	OsMH_09T0314400.1	495	-46.9	-0.1031	162	656	1	495	None
MH_TE58948	224	OsMH_09T0210600.1	441	-7.31	-0.1015	1	120	322	441	None
MH_TE59203	617	OsMH_01T0582400.1	2710	-77.53	-0.1321	1	617	472	1088	None
MH_TE59203	617	OsMH_09T0342100.1	717	-75.12	-0.125	1	617	11	627	None
MH_TE62004	797	OsMH_03T0586900.1	513	-49.18	-0.1103	159	671	1	513	None
MH_TE62612	383	OsMH_01T0632400-mRNA-1	2057	-62.21	-0.1677	1	383	1031	1413	None
MH_TE62612	383	OsMH_01T0632400-mRNA-3	2008	-62.21	-0.1677	1	383	1031	1413	None
MH_TE62612	383	OsMH_01T0632400-mRNA-2	1512	-64.71	-0.1903	1	383	511	893	None
MH_TE62612	383	OsMH_03T0072000-mRNA-3	2501	-32.6	-0.1076	1	383	20	402	None
MH_TE62612	383	OsMH_03T0072000-mRNA-4	2474	-32.6	-0.1076	1	383	20	402	None
MH_TE62612	383	OsMH_03T0072000-mRNA-7	4337	-32.6	-0.1076	1	383	20	402	None
MH_TE62612	383	OsMH_03T0072000-mRNA-2	2525	-39.21	-0.1133	1	383	61	443	None
MH_TE62612	383	OsMH_03T0072000-mRNA-1	3268	-49.03	-0.1318	1	383	60	442	None
MH_TE62612	383	OsMH_03T0072000-mRNA-5	3259	-49.03	-0.1318	1	383	60	442	None
MH_TE62612	383	OsMH_03T0072000-mRNA-6	3232	-49.03	-0.1318	1	383	60	442	None
MH_TE62612	383	OsMH_08T0437800.1	1646	-40.47	-0.1121	1	383	72	454	None
MH_TE62612	383	OsMH_08T0437800.2	1478	-41.52	-0.12	18	383	1	366	None
MH_TE6262	512	OsMH_04T0033300-mRNA-1	4147	-47.9	-0.1015	1	512	2349	2860	None
MH_TE6262	512	OsMH_05T0026300.1	456	-41.98	-0.1153	134	512	1	379	None
MH_TE6262	512	OsMH_08T0024400.1	1424	-60.56	-0.1209	1	512	639	1150	None
MH_TE6263	383	OsMH_01T0520600.2	1702	-28.8	-0.1095	1	297	1406	1702	None
MH_TE6263	383	OsMH_01T0582400.1	2710	-37.22	-0.1031	1	383	1930	2312	None
MH_TE6263	383	OsMH_02T0442700.1	3202	-36.71	-0.1014	4	383	1	380	None
MH_TE6263	383	OsMH_03T0586900.1	513	-36.88	-0.1082	1	383	54	436	None
MH_TE6263	383	OsMH_05T0026300.1	456	-36.96	-0.1279	1	300	157	456	None
MH_TE6263	383	OsMH_06T0385600.2	745	-28.5	-0.1036	90	383	1	294	None
MH_TE6263	383	OsMH_08T0024400.1	1424	-35.67	-0.1019	1	383	910	1292	None
MH_TE6263	383	OsMH_10T0364200-mRNA-1	4038	-35.05	-0.1106	1	383	1167	1549	None
MH_TE6263	383	OsMH_10T0364200-mRNA-2	3962	-35.05	-0.1106	1	383	1167	1549	None
MH_TE6263	383	OsMH_10T0364200-mRNA-4	4101	-35.05	-0.1106	1	383	1230	1612	None
MH_TE6263	383	OsMH_10T0375000.1	639	-32.39	-0.1091	1	337	303	639	None
MH_TE62766	332	OsMH_10T0364200-mRNA-1	4038	-16.69	-0.1795	226	332	1	107	None
MH_TE62766	332	OsMH_10T0364200-mRNA-2	3962	-16.69	-0.1795	226	332	1	107	None
MH_TE62766	332	OsMH_10T0364200-mRNA-3	1751	-16.69	-0.1795	226	332	1	107	None
MH_TE62766	332	OsMH_10T0364200-mRNA-4	4101	-16.69	-0.1795	226	332	1	107	None
MH_TE6375	1064	OsMH_05T0026300.1	456	-47.77	-0.1057	253	708	1	456	None
MH_TE64177	694	OsMH_09T0342100.1	717	-46.23	-0.1037	212	694	1	483	None
MH_TE64698	3006	OsMH_09T0010400.1	1254	-69.5	-0.1538	2541	3006	1	466	None
MH_TE64698	3006	OsMH_09T0010400.3	1477	-69.5	-0.1538	2541	3006	1	466	None
MH_TE65155	276	OsMH_02T0464000.1	1837	-31.37	-0.1221	1	276	208	483	None
MH_TE6714	292	OsMH_01T0196600.3	957	-26.03	-0.1071	1	292	494	785	None
MH_TE6714	292	OsMH_01T0196600.2	684	-26.03	-0.1071	1	292	250	541	None
MH_TE6714	292	OsMH_05T0241700-mRNA-1	2356	-27.93	-0.11	1	292	734	1025	None
MH_TE69290	309	OsMH_09T0245000-mRNA-1	5491	-28.73	-0.1097	1	309	41	349	None
MH_TE69290	309	OsMH_09T0245000-mRNA-2	5464	-28.73	-0.1097	1	309	41	349	None
MH_TE69290	309	OsMH_09T0245000-mRNA-3	5371	-28.73	-0.1097	1	309	41	349	None
MH_TE69290	309	OsMH_09T0245000-mRNA-4	5326	-28.73	-0.1097	1	309	41	349	None
MH_TE69290	309	OsMH_09T0245000-mRNA-5	5308	-28.73	-0.1097	1	309	41	349	None
MH_TE6986	1785	OsMH_03T0586900.1	513	-48.97	-0.1113	486	998	1	513	None
MH_TE69916	540	OsMH_01T0582400.1	2710	-59.99	-0.1121	1	540	373	912	None
MH_TE71283	766	OsMH_09T0341900.1	1297	-100.14	-0.133	1	766	437	1202	None
MH_TE75028	300	OsMH_05T0241700-mRNA-1	2356	-37.85	-0.1357	1	300	1950	2249	None
MH_TE76719	379	OsMH_01T0038000.1	1833	-58.02	-0.159	1	379	349	727	None
MH_TE76719	379	OsMH_01T0038000.2	1678	-58.02	-0.159	1	379	349	727	None
MH_TE76719	379	OsMH_02T0464000.1	1837	-53.35	-0.1533	1	379	441	819	None
MH_TE76719	379	OsMH_09T0303000.1	522	-47.95	-0.17	1	320	203	522	None
MH_TE76867	439	OsMH_09T0216900-mRNA-1	1490	-24.62	-0.1052	1	282	1209	1490	None
MH_TE77931	224	OsMH_01T0632400-mRNA-1	2057	-27.08	-0.1296	1	224	549	772	None
MH_TE77931	224	OsMH_01T0632400-mRNA-3	2008	-22.41	-0.112	1	224	500	723	None
MH_TE77931	224	OsMH_02T0557300-mRNA-1	1667	-17.08	-0.1029	1	224	1257	1480	None
MH_TE81987	521	OsMH_01T0582400.1	2710	-71.46	-0.1435	1	521	1897	2417	None
MH_TE85502	375	OsMH_03T0060000.1	750	-40.85	-0.1177	1	375	5	379	None
MH_TE85502	375	OsMH_07T0481600-mRNA-1	5538	-36.32	-0.1168	1	375	3467	3841	None
MH_TE85502	375	OsMH_07T0481600-mRNA-2	5502	-36.32	-0.1168	1	375	3431	3805	None
MH_TE85502	375	OsMH_07T0481600-mRNA-3	5466	-36.32	-0.1168	1	375	3395	3769	None
MH_TE85502	375	OsMH_07T0481600-mRNA-4	5636	-36.32	-0.1168	1	375	3565	3939	None
MH_TE85502	375	OsMH_07T0481600-mRNA-5	6220	-36.32	-0.1168	1	375	4149	4523	None
MH_TE85502	375	OsMH_07T0481600-mRNA-6	2948	-36.32	-0.1168	1	375	873	1247	None
MH_TE85502	375	OsMH_07T0481600-mRNA-8	6160	-36.32	-0.1168	1	375	873	1247	None
MH_TE85502	375	OsMH_10T0375000.1	639	-44.19	-0.1198	1	375	60	434	None
MH_TE85502	375	OsMH_11T0057100.1	1027	-39.26	-0.1082	1	375	494	868	None
MH_TE85502	375	OsMH_12T0064100.1	1538	-38.73	-0.1067	1	375	917	1291	None
MH_TE88973	232	OsMH_02T0557300-mRNA-1	1667	-21.86	-0.1066	1	232	99	330	None
MH_TE88973	232	OsMH_03T0520000.1	816	-17.81	-0.1018	1	232	540	771	None
MH_TE88973	232	OsMH_03T0556900.1	1867	-25.58	-0.1429	1	232	132	363	None
MH_TE88973	232	OsMH_04T0032400-mRNA-1	2625	-20.64	-0.1116	1	232	44	275	None
MH_TE88973	232	OsMH_04T0032400-mRNA-2	2553	-20.64	-0.1116	1	232	44	275	None
MH_TE91399	432	OsMH_06T0411500.2	3254	-38.05	-0.1204	1	432	170	601	None
MH_TE91399	432	OsMH_06T0411500.4	2946	-58.73	-0.1487	1	432	2267	2698	None
MH_TE91399	432	OsMH_06T0411500.5	3491	-58.73	-0.1487	1	432	2812	3243	None
MH_TE91399	432	OsMH_06T0411500.3	3394	-58.73	-0.1487	1	432	2715	3146	None
MH_TE91399	432	OsMH_06T0411500.1	3442	-58.73	-0.1487	1	432	2763	3194	None
MH_TE91399	432	OsMH_06T0411500.7	4725	-62.02	-0.1487	1	432	4046	4477	None
MH_TE92278	216	OsMH_03T0184700-mRNA-2	4115	-13.82	-0.1142	1	216	177	392	None
MH_TE94156	220	OsMH_02T0464000.1	1837	-26.87	-0.1437	1	220	3	222	None
MH_TE95133	1080	OsMH_10T0307600.1	642	-91.1	-0.1451	245	886	1	642	None
