# Supplementary material for: Pangenome analysis of transposable element insertion polymorphisms reveals features underlying cold tolerance in rice
Source: Nat Commun. 2025 Aug 16;16:7634. doi: 10.1038/s41467-025-62887-4 (PMC12357961; doi:10.1038/s41467-025-62887-4)
Supplement: Supplementary file 9 — Supplementary Data 6 [file 41467_2025_62887_MOESM9_ESM.xlsx]

## Sheet: Supplementary Data 6
Supplementary Data 6. Information of 54 cold-responsive genes containing pTEs.
RAP gene id	MH gene id	Gene symbol	Gene description
Os01g0140700	OsMH_01G0038000	OsRAV1	RAV family protein, Negative regulation of the transition from vegetative to reproductive phase, Maintenance of the vegetative state of the apical meristem
Os01g0172400	OsMH_01G0066200	OsPLDalpha1	Phospholipase D alpha 1 (EC:3.1.4.4), Drought tolerance, Regulation of cold acclimation signaling
Os01g0213800	OsMH_01G0101300	OsPCF5	Plant-specific transcription factor, miR319 target gene, Anther development, Jasmonic acid biosynthesis
Os01g0314800	OsMH_01G0196600	OsLEA9	Late embryogenesis abundant protein 9, Negative regulation of cold tolerance
Os01g0705700	OsMH_01G0484900	OsMYL1	Basic helix-loop-helix protein, OsMYC2-like protein 1
Os01g0764800	OsMH_01G0535100	OsGH3-2	Indole-3-acetic acid (IAA)-amido synthetase, Disease resistance, Abiotic stress tolerance, Negative regulation of seed storability
Os01g0823900	OsMH_01G0582400	OsPUB3	U-box E3ubiquitin ligase, Positive regulation of cold stress response
Os01g0884300	OsMH_01G0632400	OsNAC6	NAC transcription factor, Drought tolerance, Response to abiotic and biotic stresses
Os01g0895600	OsMH_01G0641600	OsCRT3	Calreticulin 3, Positive regulation of chilling tolerance
Os02g0121100	OsMH_02G0018000	OsCSP1	Zinc finger, CCHC-type domain containing protein
Os02g0195600	OsMH_02G0089300	OsSAP4	A20/AN1-type zinc finger protein, Regulation of plant growth and abiotic stress response, Modulation of gibberellins (GA) and abscisic acid (ABA) biosynthesis
Os02g0203700	OsMH_02G0097600	SRZ1	Stress repressive zinc finger protein, Negative role in abiotic stress tolerance
Os02g0543000	OsMH_02G0332900	OsASR1	Abscisic stress-ripening protein 1, Regulation of resistance to bacterial leaf streak
Os02g0551100	OsMH_02G0342400	OsSAPK6	Serine/threonine protein kinase, Dehydration-inducible SNF1-related protein kinase 2, Hyperosmotic stress response, Abscisic acid (ABA) signaling
Os02g0666200	OsMH_02G0438800	OsPIP1	Aquaporin, Water channel, Salt tolerance, Seed germination, Response to osmotic and chilling stress
Os02g0695200	OsMH_02G0464000	OsMYB58	R2R3-MYB transcription factor 29
Os02g0716500	OsMH_02G0484600	OsFAD2	Delta12-fatty acid desaturase
Os02g0745100	OsMH_02G0511900	OsNIP2	Aquaporin NIP III subfamily protein, Aquaporin, Silicon influx transporter, Arsenic species (As) uptake, Arsenite efflux, Selenite (Se) uptake, Water transport
Os03g0103300	OsMH_03G0003600	OsHyPRP5	Hybrid proline- or glycine-rich protein, Controll of low-temperature germinability, Pre-harvest sprouting resistance
Os03g0169800	OsMH_03G0060000	WSL9	HNH endonuclease domain-containing protein, Early chloroplast development
Os03g0277000	OsMH_03G0159600	OsGDI3	GDP dissociation inhibitor, Negative regulator for Rab, Negative feedback between Rab GDP-GTP cycle and MAPK pathways
Os03g0820300	OsMH_03G0586900	OsZFP182	TFIIIA-type zinc finger protein, Transcription activator, Abiotic stress tolerance
Os04g0131900	OsMH_04G0032400	OsCTB2	UDP-glucose sterol glucosyltransferase, Cold tolerance
Os04g0132500	OsMH_04G0033300	OsCTB4a	Leucine-rich repeat receptor-like kinase, Cold tolerance
Os04g0600800	OsMH_04G0478900	COLD1	Regulator of G-protein signaling, Chilling tolerance
Os04g0619300	OsMH_04G0495300	OsCtb1	F-box protein, Cold tolerance
Os05g0129300	OsMH_05G0026300	OsbZIP38	Low-temperature-induced protein, Basic region/leucine zipper (bZIP) protein, Mediation of low-temperature signal switching
Os05g0322900	OsMH_05G0221000	OsWRKY45	WRKY transcription factor, Benzothiadiazole (BTH)-inducible blast resistance
Os05g0559900	OsMH_05G0433500	OsTMF	Homologue of the human TATA modulatory factor (TMF), Transcription activator, Negative regulation of cold tolerance through modification of cell wall properties
Os06g0110200	OsMH_06G0008200	OsLEA4	Late embryogenesis abundant (LEA) protein, Abiotic stress response
Os06g0603600	OsMH_06G0377800	OsSPX1	SPX domain-containing protein, Phosphate (Pi) homeostasis, Negative regulation of leaf inclination
Os06g0644200	OsMH_06G0411500	OVP1	Vacuolar H+-translocating inorganic pyrophosphatase (V-PPase, EC 3.6.1.1), Cold tolerance
Os07g0168800	OsMH_07G0061200	ZFP177	A20/AN1-type zinc finger protein, Response to various abiotic stresses, Temperature stress tolerance
Os07g0246200	OsMH_07G0141900	OsCRO1	Calreticulin, Calcium-binding protein, Ca2+-sequestering protein
Os07g0543000	OsMH_07G0351800	OsbHLH57	Basic helix-loop-helix (bHLH) transcription factor 057, Positive regulation of disease resistance, Drought tolerance
Os07g0592600	OsMH_07G0396400	OsMGH3	Indole-3-acetic acid (IAA)-amido synthetase, Auxin signaling and defense signaling in a pathogen-nonspecific manner
Os07g0628500	OsMH_07G0427600	OsbHLH1	bHLH transcription factor, Cold stress response
Os07g0694700	OsMH_07G0481600	OsAPX2	Ascorbate peroxidase, ROS homeostasis, Chloroplast protection, Carbohydrate metabolism, Plant architecture, Fertility maintenance
Os08g0129200	OsMH_08G0024400	OsCSP2	Cold shock protein 2
Os08g0136100	OsMH_08G0029700	OsHDZIP22	Homeobox-leucine zipper protein ROC7
Os08g0187500	OsMH_08G0076800	OsHDZIP23	GL2-type homeobox gene, Protoderm differentiation and radial pattern formation during early rice embryogenesis
Os08g0191900	OsMH_08G0081100	CDE4	P-type pentatricopeptide repeat protein, Chloroplast RNA splicing, Regulation of chloroplast development under low-temperature conditions
Os08g0416900	OsMH_08G0318900	OsV5B	Chaperone-like protein of protochlorophyllide oxidoreductase (POR), J-like protein, Regulation of chlorophyll biosynthesis
Os08g0445700	OsMH_08G0345200	OsTPS8	Class II trehalose-phosphate-synthase (TPS) gene family member, Salt stress tolerance, Control of yield-related traits
Os08g0549100	OsMH_08G0437800	OsAPX4	Peroxisomal ascorbate peroxidase, Leaf senescence pathway mediated by ROS signaling
Os09g0306400	OsMH_09G0143200	OsbZIP71	bZIP transcription factor, Drought and salt tolerance
Os09g0522200	OsMH_09G0342100	OsDREB1A	Transcription activator, Tolerance to drought, high-salt and cold stresses, Negative regulation of resistance to brown planthopper (BPH)
Os09g0558300	OsMH_09G0375600	OsCNGC9	Cyclic nucleotide-gated channel protein, Regulation of resistance to rice blast disease
Os10g0148100	OsMH_10G0049100	OsPRP3	Flower specific proline-rich protein, Determination of extracellular matrix structure of floral organs, Cold tolerance
Os10g0409400	OsMH_10G0240800	OsBURP16	beta subunit of polygalacturonase 1, Abiotic stress response
Os10g0421800	OsMH_10G0251100	TCD10	Pentatricopeptide repeat (PPR) protein, Chloroplast development under cold stress
Os10g0490100	OsMH_10G0307600	qPSR10	Virulence factor, pectin lyase fold family protein
Os11g0184900	OsMH_11G0071800	OsNAC5	NAC-type transcription factor, Regulation of stress-inducible genes, Stress tolerance
Os11g0483000	OsMH_11G0261700	OsHAN1	Cytochrome P450, Oxidase, JA-mediated chilling tolerance
