# Supplementary material for: Pangenome analysis of transposable element insertion polymorphisms reveals features underlying cold tolerance in rice
Source: Nat Commun. 2025 Aug 16;16:7634. doi: 10.1038/s41467-025-62887-4 (PMC12357961; doi:10.1038/s41467-025-62887-4)
Supplement: Supplementary file 11 — Source Data [file 41467_2025_62887_MOESM11_ESM.xlsx]

## Sheet: Fig. 1b
Accession	Length (bp)	Percent	LTR			nonLTR	TIR					MITEs		nonTIR	repeat_region	Intact LTR number	Intact LTR length (bp)
			Copia	Gypsy	unknown	LINE_element	hAT	CACTA	PIF_Harbinger	Mutator	Tc1_Mariner	Tourist	Stowaway	helitron
KO	209949234	0.5373	0.0304	0.1972	0.0263	0.0006	0.0102	0.0177	0.0051	0.0482	0.0633	0.0027	0.0042	0.1246	0.0052	21668	58565194
K	194024255	0.52	0.0335	0.1696	0.0246	0.0004	0.011	0.0182	0.0062	0.0466	0.0668	0.0032	0.0043	0.1281	0.0074	21773	52607729
L	199715782	0.5264	0.0321	0.1768	0.0289	0.0006	0.0103	0.0179	0.0073	0.0477	0.0647	0.0039	0.0043	0.1268	0.0051	21865	54585603
M	210157719	0.536	0.0306	0.1931	0.0295	0.0004	0.0104	0.0174	0.0052	0.05	0.0642	0.0028	0.0036	0.1235	0.0053	21867	58841619
NJ	211378094	0.539	0.0272	0.2027	0.0263	0.0007	0.0105	0.0161	0.0058	0.0487	0.0627	0.0023	0.0038	0.1268	0.0054	21771	59935345
N	207422787	0.5368	0.0283	0.1964	0.026	0.0006	0.0103	0.0166	0.0054	0.049	0.0646	0.003	0.0044	0.1268	0.0055	21526	57314177
MH	212557498	0.5371	0.0298	0.2027	0.0243	0.0004	0.0102	0.0171	0.0051	0.045	0.0631	0.003	0.0039	0.1256	0.0067	21896	59387473
R	195387972	0.5211	0.0343	0.1638	0.0267	0.0005	0.0109	0.0183	0.0061	0.0521	0.0682	0.0036	0.0044	0.126	0.0061	22030	53099744
TB	194946034	0.5191	0.0336	0.1629	0.0255	0.0004	0.0107	0.0191	0.0061	0.0494	0.0692	0.0037	0.0039	0.129	0.0058	21915	53048766
T	210158859	0.5381	0.0289	0.1976	0.0287	0.0002	0.0107	0.0169	0.0055	0.0496	0.0652	0.0027	0.0042	0.1228	0.005	21547	58051523
Y	212898567	0.5405	0.0309	0.19	0.0336	0.0002	0.0099	0.0186	0.0057	0.0501	0.0657	0.0028	0.004	0.1208	0.0081	21721	58851260

## Sheet: Fig. 1c
Number	Core	Pan
1	26711	26711
1	26450	26450
1	26610	26610
1	26220	26220
1	23377	23377
1	23407	23407
1	25958	25958
1	26046	26046
1	23343	23343
1	23741	23741
2	22221	24927
2	21331	28004
2	21482	28115
2	23023	23697
2	21621	28172
2	21667	28160
2	22226	24892
2	25113	28208
2	24474	28195
2	24760	28070
2	24799	28261
2	21961	28230
2	24167	28099
2	21535	28092
2	21476	28087
2	22036	28416
2	25153	28008
2	21693	27760
2	21669	27754
2	21327	28038
2	24533	28035
2	21703	28385
2	24812	27858
2	21632	28067
2	22000	27787
2	21624	27765
2	24185	28311
2	21627	28326
2	21650	28207
2	21698	28356
2	21309	27992
3	20875	29082
3	21971	25073
3	20626	28552
3	20849	29183
3	23528	28834
3	20769	28551
3	20723	29261
3	20824	29199
3	20980	29231
3	20943	29268
3	20908	28622
3	20979	28259
3	20801	28853
3	21088	28175
3	20973	28242
3	20773	28858
3	21228	28243
3	24061	28600
3	21103	29194
3	20929	29214
3	20609	29100
3	20907	29263
3	21434	27884
3	21400	28449
3	20577	29087
3	20668	29231
3	21460	28467
3	21411	27905
3	23416	28776
3	21991	25097
3	20986	29212
4	20767	29554
4	20415	29167
4	20352	29361
4	20643	29539
4	20525	29679
4	20247	29658
4	20536	29567
4	20438	29422
4	20651	29585
4	20579	29160
4	20740	29131
4	20426	29598
4	21281	28554
4	20742	29336
4	20277	29574
4	20860	29194
4	20268	29425
4	20724	28726
4	20441	29651
4	20396	29406
4	20364	29581
4	22892	29238
4	20267	29469
4	22978	29211
4	20694	28807
4	20073	29555
4	20644	29260
4	20238	29604
4	21231	28520
4	20724	29575
4	20327	29490
5	20134	29824
5	20206	29823
5	19941	29828
5	20067	29424
5	20202	29900
5	20161	29814
5	19905	29802
5	20176	29515
5	20173	29534
5	19965	29886
5	20246	29787
5	20135	29852
5	20132	29821
5	20019	29895
5	20325	29818
5	20291	29671
5	20078	29850
5	20212	29640
5	19890	29423
5	20176	29720
5	20053	29414
5	20336	29680
5	19838	29809
5	20463	29213
5	20141	29856
5	19929	29785
5	19988	29581
5	20055	29659
5	22252	29450
5	20374	29381
5	20221	29649
6	19861	29951
6	19822	29888
6	19619	30030
6	19618	30013
6	19510	30084
6	19715	30045
6	20127	29673
6	19864	29934
6	19616	30033
6	19840	29846
6	19599	29915
6	20081	29677
6	19920	30010
6	19735	29825
6	19986	29910
6	19813	29465
6	19954	29942
6	19655	29840
6	20104	29565
6	19802	29847
6	19895	29619
6	19881	29906
6	19863	29937
6	19810	29977
6	19527	30038
6	19695	30042
6	19755	30014
6	19806	29881
6	19530	30033
6	19651	29904
6	19519	30091
7	19362	30103
7	19327	30178
7	19730	29922
7	19565	30141
7	19737	29903
7	19580	30019
7	19793	29936
7	19433	30076
7	19478	30052
7	19594	29867
7	19670	29879
7	19594	30080
7	19716	29881
7	19580	29936
7	19293	30168
7	19258	30157
7	19396	30167
7	19598	30051
7	19803	29914
7	19536	30076
7	19332	30178
7	19385	30056
7	19357	29986
7	19748	30051
7	19444	30074
7	19381	30064
7	19646	29841
7	19733	30110
7	19399	30116
7	19863	29968
7	19417	30060
8	19175	30223
8	19114	30280
8	19196	30230
8	19190	30229
8	19512	30080
8	19190	30236
8	19201	30242
8	19312	30196
8	19304	30202
8	19444	30174
8	19320	30207
8	19320	30085
8	19352	30083
8	19656	30080
8	19222	30201
8	19215	30200
8	19296	30010
8	19287	30117
8	19329	30133
8	19512	30041
8	19509	30109
8	19219	30207
8	19338	30135
8	19428	30117
8	19562	30089
8	19454	30094
8	19173	30190
8	19142	30291
8	19299	30152
8	19551	30085
8	19460	30074
9	19039	30304
9	19120	30241
9	19245	30220
9	19159	30224
9	19361	30202
9	19131	30254
9	19046	30316
9	19114	30210
9	19032	30310
9	19157	30234
10	18979	30327

## Sheet: Fig. 1d
TE type	Exon	Intron	Downstream	Upstream
DNA/CACTA	426	277	608	655
DNA/hAT	489	425	775	860
DNA/Helitron	765	1024	1611	1858
DNA/Tc1-Mariner	24	11	25	25
DNA/Mutator	1016	967	1808	2170
DNA/PIF-Harbinger	155	137	234	276
DNA/Tourist	53	24	56	39
DNA/unknown	75	99	156	220
LTR/Copia	300	245	349	418
LTR/Gypsy	923	744	1756	2047
LTR/unknown	371	183	490	583
MITE/Stowaway	333	505	679	832
MITE/Tourist	644	1046	1748	2226

## Sheet: Fig. 2c
Group	P value	Summary
Upstream 0h	0.00043	***
Upstream 24h	1.5e-05	***
Upstream 72h	3.4e-08	***
Exon 0h	0.797	ns
Exon 24h	0.212	ns
Exon 72h	0.099	ns

## Sheet: Fig. 2f
	MH63				NIP
Type	pTE	cTE	non-TE	Total	pTE	cTE	non-TE	Total
H3K27ac	0.0153621	0.0243167	0.113124	0.06336	0.024736	0.0313853	0.102994	0.0644379
H3K27me3	0.0334557	0.0657568	0.121828	0.0853409	0.0339447	0.0585168	0.103031	0.0755518
H3K4me1	0.0223342	0.0422593	0.261339	0.138987	0.0277472	0.0443178	0.246421	0.137981
H3K4me3	0.0160845	0.0268512	0.138963	0.0762421	0.0219504	0.0310907	0.119596	0.0717842
H3K9me2	0.451318	0.284332	0.0273723	0.198187	0.479198	0.26368	0.0215789	0.185099

## Sheet: Fig. 2g
	MH63				NIP
Type	pTE	cTE	non-TE	Total	pTE	cTE	non-TE	Total
H3K27ac	0.031609	0.0358007	0.114193	0.0775006	0.0506216	0.0491304	0.109208	0.0860288
H3K27me3	0.0637013	0.0817762	0.11749	0.0989319	0.060857	0.0652185	0.0809559	0.0744822
H3K4me1	0.0247352	0.0233284	0.136582	0.0844224	0.0319128	0.0330388	0.159603	0.110411
H3K4me3	0.0342523	0.0371156	0.125713	0.0844574	0.0438108	0.0462746	0.110129	0.0851502
H3K9me2	0.198221	0.102706	0.018393	0.068224	0.0992928	0.0377658	0.00644295	0.0237978

## Sheet: Fig. 3b
GO term	Description	P value	Gene number
GO:1902074	response to salt	9.67e-08	27
GO:0009414	response to water deprivation	1.03e-08	25
GO:0009415	response to water	1.68e-08	25
GO:0009409	response to cold	9.65e-07	23
GO:0071396	cellular response to lipid	0.00017	21
GO:0080134	regulation of response to stress	0.000199	20
GO:0048584	positive regulation of response to stimulus	0.000654	17
GO:0001067	transcription regulatory region nucleic acid binding	0.000392	16
GO:0009738	abscisic acid-activated signaling pathway	0.000521	13
GO:0009753	response to jasmonic acid	0.00119	12
GO:0010200	response to chitin	0.000861	9
GO:2000024	regulation of leaf development	0.000701	7
GO:0042538	hyperosmotic salinity response	0.000951	6
GO:0000466	maturation of 5.8S rRNA from tricistronic rRNA transcript (SSU-rRNA, 5.8S rRNA, LSU-rRNA)	3e-05	5
GO:0000460	maturation of 5.8S rRNA	0.000109	5
GO:1901002	positive regulation of response to salt stress	0.000294	5
GO:0031125	rRNA 3'-end processing	6.61e-05	4
GO:0032515	negative regulation of phosphoprotein phosphatase activity	0.000208	4
GO:0035308	negative regulation of protein dephosphorylation	0.000208	4
GO:0010923	negative regulation of phosphatase activity	0.000329	4
GO:0035305	negative regulation of dephosphorylation	0.000329	4
GO:0035304	regulation of protein dephosphorylation	0.00115	4
GO:0043628	regulatory ncRNA 3'-end processing	0.00115	4
GO:0043666	regulation of phosphoprotein phosphatase activity	0.00115	4
GO:0010427	abscisic acid binding	6.6e-05	4
GO:0019840	isoprenoid binding	9.11e-05	4
GO:0004864	protein phosphatase inhibitor activity	0.000208	4
GO:0043178	alcohol binding	0.000329	4
GO:0019212	phosphatase inhibitor activity	0.000493	4
GO:0045962	positive regulation of development, heterochronic	2.32e-05	3
GO:1905183	negative regulation of protein serine/threonine phosphatase activity	5.73e-05	3
GO:0009704	de-etiolation	0.000308	3
GO:0010189	vitamin E biosynthetic process	0.000872	3
GO:0042360	vitamin E metabolic process	0.000872	3
GO:1903533	regulation of protein targeting	0.000872	3
GO:0016161	beta-amylase activity	0.000113	3
GO:1904216	positive regulation of protein import into chloroplast stroma	0.000328	2
GO:0000467	exonucleolytic trimming to generate mature 3'-end of 5.8S rRNA from tricistronic rRNA transcript (SSU-rRNA, 5.8S rRNA, LSU-rRNA)	0.000971	2
GO:0006407	rRNA export from nucleus	0.000971	2
GO:0051029	rRNA transport	0.000971	2
GO:0071038	nuclear polyadenylation-dependent tRNA catabolic process	0.000971	2
GO:0106354	tRNA surveillance	0.000971	2
GO:1904215	regulation of protein import into chloroplast stroma	0.000971	2
GO:2000025	regulation of leaf formation	0.000971	2
GO enrichment analysis uses the Hypergeometric test for gene enrichment analysis, employing a one-tailed test (right-tailed test) to assess the significant enrichment of genes in each GO term. Additionally, the Benjamini-Hochberg method (BH) is used for multiple testing correction of P values to control the false discovery rate (FDR).

## Sheet: Fig. 4f, g
Rice_name	Accession	Subpopulation	Location	Survival rate (%)
IRIS_313-11426	ERS470217	Tropical Japonica	Brazil	0±0
IRIS_313-11650	ERS468826	Indica III	India	0±0
IRIS_313-11660	ERS468837	Tropical Japonica	Liberia	0±0
IRIS_313-8921	ERS467990	Temperate Japonica	India	0±0
IRIS_313-9249	ERS468222	Temperate Japonica	Cambodia	0±0
IRIS_313-9464	ERS467904	Intermediate	Suriname	0±0
B100	ERS470310	Temperate Japonica	China	100±0
IRIS_313-10056	ERS468353	Tropical Japonica	Japan	100±0
IRIS_313-10065	ERS468415	Tropical Japonica	South Korea	100±0
IRIS_313-10073	ERS468418	Tropical Japonica	Japan	100±0
IRIS_313-10074	ERS468419	Tropical Japonica	Japan	100±0
IRIS_313-10076	ERS468421	Tropical Japonica	Japan	100±0
IRIS_313-10079	ERS468424	Tropical Japonica	Japan	100±0
IRIS_313-10083	ERS468356	Japonica Intermediate	Spain	100±0
IRIS_313-10093	ERS468360	Temperate Japonica	South Korea	100±0
IRIS_313-10228	ERS468431	Temperate Japonica	China	100±0
IRIS_313-10379	ERS468365	Temperate Japonica	Philippines	100±0
IRIS_313-11574	ERS468768	Temperate Japonica	China	100±0
IRIS_313-11908	ERS469051	Temperate Japonica	China	100±0
IRIS_313-12059	ERS469192	Temperate Japonica	China	100±0
IRIS_313-15905	ERS467762	Tropical Japonica	Ivory Coast	100±0
IRIS_313-7838	ERS468599	Tropical Japonica	Senegal	100±0
IRIS_313-7914	ERS468607	Tropical Japonica	Ivory Coast	100±0
IRIS_313-7992	ERS468618	Tropical Japonica	Madagascar	100±0
IRIS_313-8063	ERS468624	Tropical Japonica	Argentina	100±0
IRIS_313-8076	ERS468495	Japonica Intermediate	Australia	100±0
IRIS_313-8111	ERS468488	Temperate Japonica	Portugal	100±0
IRIS_313-8126	ERS468480	Temperate Japonica	Bulgaria	100±0
IRIS_313-8127	ERS468482	Temperate Japonica	Bulgaria	100±0
IRIS_313-8180	ERS468521	Tropical Japonica	United States	100±0
IRIS_313-8193	ERS468543	Tropical Japonica	United States	100±0
IRIS_313-8214	ERS468469	Japonica Intermediate	Greece	100±0
IRIS_313-8690	ERS468442	Temperate Japonica	Vietnam	100±0
IRIS_313-8876	ERS468385	Tropical Japonica	France	100±0
IRIS_313-9140	ERS467809	Temperate Japonica	China	100±0
IRIS_313-9228	ERS468324	Temperate Japonica	Japan	100±0
IRIS_313-9267	ERS467853	Tropical Japonica	Venezuela	100±0
IRIS_313-9702	ERS468332	Temperate Japonica	China	100±0
IRIS_313-9838	ERS468339	Temperate Japonica	New Zealand	100±0
IRIS_313-9937	ERS468346	Japonica Intermediate	Italy	100±0
IRIS_313-11032	ERS469830	Intermediate	Pakistan	17.39±15.67
IRIS_313-8075	ERS468523	Temperate Japonica	Australia	5.55±6.36
IRIS_313-12164	ERS469245	Tropical Japonica	Cambodia	75±17.67
IRIS_313-8160	ERS468639	Temperate Japonica	Colombia	81.38±9.73
IRIS_313-7994	ERS468621	Tropical Japonica	Madagascar	83.33±4.16
IRIS_313-10067	ERS468416	Tropical Japonica	South Korea	86.95±18.95
IRIS_313-8066	ERS468503	Temperate Japonica	Italy	88.7±2.57
IRIS_313-8159	ERS468638	Japonica Intermediate	Colombia	92.8±6.46
IRIS_313-8339	ERS468374	Tropical Japonica	United States	92.93±2.51
IRIS_313-8387	ERS468375	Temperate Japonica	China	93.05±6.36
B218	ERS470419	Temperate Japonica	China	93.48±9.22
IRIS_313-8074	ERS468473	Tropical Japonica	Australia	94.44±9.62
IRIS_313-8170	ERS468646	Japonica Intermediate	France	95.23±8.24
IRIS_313-8050	ERS468508	Japonica Intermediate	Italy	97.1±5.02
IRIS_313-11527	ERS468728	Tropical Japonica	Ivory Coast	97.22±4.81
IRIS_313-8177	ERS468529	Japonica Intermediate	Italy	97.22±4.81
IRIS_313-10453	ERS469365	Japonica Intermediate	China	98.48±2.62
B011	ERS470229	Indica Intermediate	India	0±0
IRIS_313-10002	ERS467881	Indica II	Sri Lanka	0±0
IRIS_313-10010	ERS468142	Indica III	Fiji	0±0
IRIS_313-10026	ERS468144	Indica Intermediate	Madagascar	0±0
IRIS_313-10109	ERS468229	Indica III	Nigeria	0±0
IRIS_313-10129	ERS468157	Indica I	China	0±0
IRIS_313-10171	ERS468167	Indica I	China	0±0
IRIS_313-10421	ERS467831	Indica Intermediate	Sierra Leone	0±0
IRIS_313-10734	ERS469541	Aus	Nepal	0±0
IRIS_313-10833	ERS469636	Indica Intermediate	India	0±0
IRIS_313-10835	ERS469638	Indica Intermediate	India	0±0
IRIS_313-10942	ERS469741	Indica III	Indonesia	0±0
IRIS_313-11014	ERS469810	Aus	Bangladesh	0±0
IRIS_313-11050	ERS469850	Aus	Bangladesh	0±0
IRIS_313-11095	ERS469890	Indica III	Laos	0±0
IRIS_313-11120	ERS469918	Indica III	Bhutan	0±0
IRIS_313-11143	ERS469943	Indica III	Myanmar	0±0
IRIS_313-11152	ERS469953	Indica I	India	0±0
IRIS_313-11154	ERS469955	Aus	Bangladesh	0±0
IRIS_313-11166	ERS469968	Aus	India	0±0
IRIS_313-11207	ERS469998	Indica III	Bangladesh	0±0
IRIS_313-11272	ERS470126	Aus	India	0±0
IRIS_313-11355	ERS470149	Indica Intermediate	India	0±0
IRIS_313-11392	ERS470184	Indica III	Thailand	0±0
IRIS_313-11409	ERS470201	Indica III	India	0±0
IRIS_313-11462	ERS468677	Aus	India	0±0
IRIS_313-11579	ERS468773	Indica I	China	0±0
IRIS_313-11620	ERS468798	Aus	India	0±0
IRIS_313-11734	ERS468897	Indica I	China	0±0
IRIS_313-11740	ERS468904	Indica III	Ghana	0±0
IRIS_313-11753	ERS468916	Indica I	China	0±0
IRIS_313-11807	ERS468956	Indica II	Colombia	0±0
IRIS_313-11808	ERS468957	Indica Intermediate	Colombia	0±0
IRIS_313-11816	ERS468966	Indica Intermediate	Myanmar	0±0
IRIS_313-11854	ERS469007	Indica I	China	0±0
IRIS_313-11855	ERS469008	Indica I	China	0±0
IRIS_313-11858	ERS469011	Indica I	China	0±0
IRIS_313-11859	ERS469012	Indica I	China	0±0
IRIS_313-11862	ERS469016	Indica I	China	0±0
IRIS_313-11863	ERS469017	Indica I	China	0±0
IRIS_313-11865	ERS469018	Indica I	China	0±0
IRIS_313-11866	ERS469019	Indica I	China	0±0
IRIS_313-11871	ERS469025	Indica I	China	0±0
IRIS_313-11909	ERS469052	Indica I	China	0±0
IRIS_313-11952	ERS469097	Indica I	China	0±0
IRIS_313-11966	ERS469112	Indica I	China	0±0
IRIS_313-11983	ERS469161	Indica III	Burkina Faso	0±0
IRIS_313-12009	ERS469147	Indica I	China	0±0
IRIS_313-12024	ERS469159	Indica II	None	0±0
IRIS_313-12053	ERS469186	Indica III	Burundi	0±0
IRIS_313-12135	ERS469229	Indica II	Malaysia	0±0
IRIS_313-12325	ERS469332	Indica III	Cameroon	0±0
IRIS_313-7636	ERS468573	Indica II	Mali	0±0
IRIS_313-7654	ERS468579	Indica Intermediate	Ivory Coast	0±0
IRIS_313-7719	ERS468634	Indica Intermediate	Mali	0±0
IRIS_313-7725	ERS468555	Indica III	Madagascar	0±0
IRIS_313-7773	ERS468575	Indica II	Mali	0±0
IRIS_313-7795	ERS468616	Indica III	Madagascar	0±0
IRIS_313-7799	ERS468561	Indica Intermediate	Madagascar	0±0
IRIS_313-8161	ERS468636	Indica II	Brazil	0±0
IRIS_313-8409	ERS467793	Indica Intermediate	Vietnam	0±0
IRIS_313-8655	ERS467820	Aus	Pakistan	0±0
IRIS_313-8727	ERS468260	Indica III	India	0±0
IRIS_313-8789	ERS467822	Aus	Bangladesh	0±0
IRIS_313-8812	ERS467976	Indica III	Indonesia	0±0
IRIS_313-8859	ERS467982	Indica I	China	0±0
IRIS_313-8920	ERS467989	Indica III	India	0±0
IRIS_313-9062	ERS468309	Indica III	Thailand	0±0
IRIS_313-9111	ERS467839	Indica I	China	0±0
IRIS_313-9429	ERS468290	Indica Intermediate	Vietnam	0±0
IRIS_313-9503	ERS468076	Indica Intermediate	Philippines	0±0
IRIS_313-9557	ERS468083	Indica III	India	0±0
IRIS_313-9605	ERS468096	Indica I	India	0±0
IRIS_313-9709	ERS468108	Indica III	Madagascar	0±0
IRIS_313-9732	ERS468112	Indica Intermediate	Madagascar	0±0
IRIS_313-9791	ERS468116	Indica Intermediate	Malawi	0±0
IRIS_313-9822	ERS468118	Indica I	Venezuela	0±0
IRIS_313-9922	ERS468126	Indica II	Korea	0±0
IRIS_313-9924	ERS468127	Indica Intermediate	Korea	0±0
IRIS_313-9944	ERS468297	Indica III	Solomon Islands	0±0
IRIS_313-9968	ERS468134	Indica Intermediate	Sri Lanka	0±0
IRIS_313-9970	ERS468135	Indica III	Sri Lanka	0±0
IRIS_313-11175	ERS469992	Aus	India	1.39±2.4
IRIS_313-10359	ERS467844	Indica Intermediate	Philippines	1.51±2.62
IRIS_313-11934	ERS469079	Indica II	Philippines	100±0
IRIS_313-8116	ERS468483	Japonica Intermediate	Portugal	100±0
IRIS_313-11917	ERS469061	Aus	India	14.25±13.21
IRIS_313-11694	ERS468869	Indica Intermediate	China	2.77±4.81
IRIS_313-9445	ERS467903	VI/Aromatic	Bangladesh	2.97±2.59
IRIS_313-11787	ERS468943	Indica III	Gambia	3.03±5.24
IRIS_313-11176	ERS470003	Indica III	India	5.55±9.62
IRIS_313-11716	ERS468879	Indica III	Guinea	7.14±12.37
IRIS_313-11036	ERS469835	Aus	Pakistan	88.01±13.93
IRIS_313-10543	ERS469403	Aus	India	90.27±8.67
IRIS_313-10061	ERS468413	Japonica Intermediate	Portugal	94.2±6.64
IRIS_313-10671	ERS469489	Indica Intermediate	India	0±0
IRIS_313-10967	ERS469769	Temperate Japonica	Brazil	0±0
IRIS_313-8935	ERS467995	Intermediate	India	0±0
IRIS_313-10092	ERS468359	Temperate Japonica	South Korea	100±0
IRIS_313-10583	ERS469441	Temperate Japonica	China	100±0
IRIS_313-11425	ERS470216	Tropical Japonica	Brazil	100±0
IRIS_313-8060	ERS468628	Tropical Japonica	Argentina	100±0
IRIS_313-8171	ERS468520	Temperate Japonica	Hungary	100±0
IRIS_313-8173	ERS468510	Tropical Japonica	United States	100±0
IRIS_313-11436	ERS468653	Tropical Japonica	Ivory Coast	86.48±19.9
IRIS_313-7870	ERS468604	Tropical Japonica	Brazil	91.66±11.78
IRIS_313-9404	ERS467810	Japonica Intermediate	Bhutan	92.75±12.55
IRIS_313-8124	ERS468479	Temperate Japonica	Portugal	97.1±5.02

## Sheet: Fig. 5a
ID	TPM	Group	Time
KO-0-1	5.55304	CS	0h
KO-0-2	6.76074	CS	0h
KO-0-3	5.64276	CS	0h
KO-24-1	24.9087	CS	24h
KO-24-2	24.5995	CS	24h
KO-24-3	17.7748	CS	24h
KO-72-1	54.3966	CS	72h
KO-72-2	50.5773	CS	72h
KO-72-3	52.2817	CS	72h
M-0-1	7.17337	CS	0h
M-0-2	5.67638	CS	0h
M-0-3	6.34409	CS	0h
M-24-1	46.7054	CS	24h
M-24-2	30.4881	CS	24h
M-24-3	32.661	CS	24h
M-72-1	65.7948	CS	72h
M-72-2	64.0675	CS	72h
M-72-3	57.6203	CS	72h
N-0-1	7.18069	CS	0h
N-0-2	4.063	CS	0h
N-0-3	6.83158	CS	0h
N-24-1	89.5034	CS	24h
N-24-2	70.2551	CS	24h
N-24-3	69.575	CS	24h
N-72-1	49.1857	CS	72h
N-72-2	44.004	CS	72h
N-72-3	49.4758	CS	72h
NJ-0-1	8.9282	CS	0h
NJ-0-2	9.93409	CS	0h
NJ-0-3	8.61232	CS	0h
NJ-24-1	125.585	CS	24h
NJ-24-2	90.8161	CS	24h
NJ-24-3	80.882	CS	24h
NJ-72-1	67.776	CS	72h
NJ-72-2	67.1189	CS	72h
NJ-72-3	54.1306	CS	72h
T-0-1	3.94117	CS	0h
T-0-2	5.53815	CS	0h
T-0-3	4.85239	CS	0h
T-24-1	40.9865	CS	24h
T-24-2	34.8043	CS	24h
T-24-3	31.5393	CS	24h
T-72-1	44.6843	CS	72h
T-72-2	32.5595	CS	72h
T-72-3	33.5329	CS	72h
Y-0-1	5.82861	CS	0h
Y-0-2	4.86179	CS	0h
Y-0-3	4.92855	CS	0h
Y-24-1	25.7091	CS	24h
Y-24-2	23.0836	CS	24h
Y-24-3	19.5793	CS	24h
Y-72-1	31.4527	CS	72h
Y-72-2	27.9551	CS	72h
Y-72-3	32.0699	CS	72h
K-0-1	32.8045	CT	0h
K-0-2	14.9233	CT	0h
K-0-3	38.3401	CT	0h
K-24-1	161.594	CT	24h
K-24-2	213.975	CT	24h
K-24-3	172.553	CT	24h
K-72-1	105.945	CT	72h
K-72-2	119.559	CT	72h
K-72-3	106.411	CT	72h
L-0-1	69.7182	CT	0h
L-0-2	63.6816	CT	0h
L-0-3	34.5879	CT	0h
L-24-1	116.189	CT	24h
L-24-2	150.49	CT	24h
L-24-3	159.07	CT	24h
L-72-1	153.507	CT	72h
L-72-2	131.657	CT	72h
L-72-3	151.008	CT	72h
R-0-1	18.8468	CT	0h
R-0-2	47.4388	CT	0h
R-0-3	17.2109	CT	0h
R-24-1	175.803	CT	24h
R-24-2	152.574	CT	24h
R-24-3	160.789	CT	24h
R-72-1	103.683	CT	72h
R-72-2	131.98	CT	72h
R-72-3	130.366	CT	72h
TB-0-1	34.5743	CT	0h
TB-0-2	27.1541	CT	0h
TB-0-3	30.7632	CT	0h
TB-24-1	275.619	CT	24h
TB-24-2	289.685	CT	24h
TB-24-3	208.868	CT	24h
TB-72-1	161.369	CT	72h
TB-72-2	151.974	CT	72h
TB-72-3	197.184	CT	72h

## Sheet: Fig. 5b
ID	TPM	Group	Time	Mean	SD	P value	Summary
T-0-1	0.01	CS	0h	0.414444	0.424614	0.04	*
T-0-2	0.58	CS	0h
T-0-3	0.01	CS	0h
Y-0-1	1.05	CS	0h
Y-0-2	1.14	CS	0h
Y-0-3	0.01	CS	0h
M-0-1	0	CS	0h
M-0-2	0.1	CS	0h
M-0-3	0.94	CS	0h
N-0-1	0	CS	0h
N-0-2	0.49	CS	0h
N-0-3	0.36	CS	0h
NJ-0-1	0.17	CS	0h
NJ-0-2	0.21	CS	0h
NJ-0-3	0.74	CS	0h
KO-0-1	0.43	CS	0h
KO-0-2	1.16	CS	0h
KO-0-3	0.06	CS	0h
K-0-1	0.5	CT	0h	0.685	0.276225
K-0-2	0.45	CT	0h
K-0-3	0.67	CT	0h
R-0-1	0.53	CT	0h
R-0-2	0.49	CT	0h
R-0-3	0.75	CT	0h
TB-0-1	0.56	CT	0h
TB-0-2	0.88	CT	0h
TB-0-3	0.57	CT	0h
L-0-1	0.81	CT	0h
L-0-2	0.56	CT	0h
L-0-3	1.45	CT	0h
T-24-1	0.7	CS	24h	0.86	0.22617	0.047	*
T-24-2	0.59	CS	24h
T-24-3	1.06	CS	24h
Y-24-1	1.31	CS	24h
Y-24-2	1.08	CS	24h
Y-24-3	0.94	CS	24h
M-24-1	0.97	CS	24h
M-24-2	0.83	CS	24h
M-24-3	0.86	CS	24h
N-24-1	0.48	CS	24h
N-24-2	0.48	CS	24h
N-24-3	0.65	CS	24h
NJ-24-1	0.66	CS	24h
NJ-24-2	0.91	CS	24h
NJ-24-3	0.94	CS	24h
KO-24-1	0.91	CS	24h
KO-24-2	1.07	CS	24h
KO-24-3	1.04	CS	24h
K-24-1	0.97	CT	24h	1.33417	0.513091
K-24-2	0.97	CT	24h
K-24-3	0.87	CT	24h
R-24-1	0.96	CT	24h
R-24-2	0.69	CT	24h
R-24-3	0.92	CT	24h
TB-24-1	1.98	CT	24h
TB-24-2	1.92	CT	24h
TB-24-3	1.11	CT	24h
L-24-1	1.81	CT	24h
L-24-2	1.91	CT	24h
L-24-3	1.9	CT	24h
T-72-1	1.48	CS	72h	1.59056	0.516612	0.031	*
T-72-2	1.82	CS	72h
T-72-3	1.8	CS	72h
Y-72-1	1.35	CS	72h
Y-72-2	1.53	CS	72h
Y-72-3	0.87	CS	72h
M-72-1	1.15	CS	72h
M-72-2	1.82	CS	72h
M-72-3	1.36	CS	72h
N-72-1	0.96	CS	72h
N-72-2	0.92	CS	72h
N-72-3	1.69	CS	72h
NJ-72-1	1.68	CS	72h
NJ-72-2	1.76	CS	72h
NJ-72-3	1.21	CS	72h
KO-72-1	2.02	CS	72h
KO-72-2	2.97	CS	72h
KO-72-3	2.24	CS	72h
K-72-1	2.13	CT	72h	2.17	0.862491
K-72-2	2.03	CT	72h
K-72-3	2.29	CT	72h
R-72-1	1.71	CT	72h
R-72-2	1.19	CT	72h
R-72-3	1.17	CT	72h
TB-72-1	3.7	CT	72h
TB-72-2	3.64	CT	72h
TB-72-3	3.06	CT	72h
L-72-1	1.8	CT	72h
L-72-2	1.77	CT	72h
L-72-3	1.55	CT	72h

[truncated: 12 more sheets: Fig. 5c, Fig. 5e, Fig. 5h, Suppl. Fig. 8, Suppl. Fig. 11, Suppl. Fig. 19b, Suppl. Fig. 20a, Suppl. Fig. 21a, Suppl. Fig. 22, Suppl. Fig. 25, Suppl. Fig.27a, Suppl. Fig. 27c]
